# Supplementary material for: Sports and leisure coverage in Brazil: an analysis of the last 20 years
Source: Front Sports Act Living. 2024 Jul 10;6:1347212. doi: 10.3389/fspor.2024.1347212 (PMC11266043; doi:10.3389/fspor.2024.1347212)
Supplement: Supplementary file 1 [file Datasheet1.xlsx]

## Sheet: Raw_data
President	Year	Função (Cod/Desc)	Subfunção (Cod/Desc)	Ação (Cod/Desc)	R$ sem corrigir	IPCA	R$ corrigido	Real-dolar	$ corrigido
Lula 1	2003	27 - DESPORTO E LAZER	121 - PLANEJAMENTO E ORÇAMENTO	IMPLANTACAO DE METODOLOGIA DE AVALIACAO DE PROGRAMAS - NACIONAL	253351	3.17396	804125	5.2679	152646
Lula 1	2003	27 - DESPORTO E LAZER	128 - FORMAÇÃO DE RECURSOS HUMANOS	CAPACITACAO DE RECURSOS HUMANOS EM ESPORTE - NACIONAL	27817.5	3.17396	88291.5	5.2679	16760.3
Lula 1	2003	27 - DESPORTO E LAZER	128 - FORMAÇÃO DE RECURSOS HUMANOS	CAPACITACAO DE RECURSOS HUMANOS EM GESTAO ESPORTIVA - NACIONAL	148273	3.17396	470612	5.2679	89335.8
Lula 1	2003	27 - DESPORTO E LAZER	128 - FORMAÇÃO DE RECURSOS HUMANOS	CAPACITACAO DE RECURSOS HUMANOS PARA O ESPORTE DE RENDIMENTO - NACIONAL	101345	3.17396	321665	5.2679	61061.4
Lula 1	2003	27 - DESPORTO E LAZER	421 - CUSTÓDIA E REINTEGRAÇÃO SOCIAL	PRODUCAO DE MATERIAL ESPORTIVO POR DETENTOS - PINTANDOA LIBERDADE - NACIONAL	9.00799e+06	3.17396	2.8591e+07	5.2679	5.42739e+06
Lula 1	2003	27 - DESPORTO E LAZER	421 - CUSTÓDIA E REINTEGRAÇÃO SOCIAL	PRODUCAO DE MATERIAL ESPORTIVO POR MENORES INFRATORES - CIDADANIA AO MENOR - NACIONAL	654293	3.17396	2.0767e+06	5.2679	394217
Lula 1	2003	27 - DESPORTO E LAZER	572 - DESENVOLVIMENTO TECNOLÓGICO E ENGENHARIA	ESTUDOS E PESQUISAS CIENTIFICAS E TECNOLOGICAS PARA O DESENVOLVIMENTO DO ESPORTE - NACIONAL	64240.4	3.17396	203896	5.2679	38705.4
Lula 1	2003	27 - DESPORTO E LAZER	573 - DIFUSÃO DO CONHECIMENTO CIENTÍFICO E TECNOLÓGICO	PROMOCAO DE EVENTOS E INTERCAMBIOS CIENTIFICOS E TECNOLOGICOS NO ESPORTE - NACIONAL	274155	3.17396	870156	5.2679	165181
Lula 1	2003	27 - DESPORTO E LAZER	811 - DESPORTO DE RENDIMENTO	AVALIACAO DE ATLETAS DE RENDIMENTO - NACIONAL	133305	3.17396	423103	5.2679	80317.2
Lula 1	2003	27 - DESPORTO E LAZER	811 - DESPORTO DE RENDIMENTO	IMPLANTACAO DE CENTROS DE EXCELENCIA ESPORTIVA - NACIONAL	940000	3.17396	2.98352e+06	5.2679	566358
Lula 1	2003	27 - DESPORTO E LAZER	811 - DESPORTO DE RENDIMENTO	MODERNIZACAO DE CENTRO CIENTIFICO E TECNOLOGICO PARA OESPORTE - NACIONAL	545000	3.17396	1.72981e+06	5.2679	328367
Lula 1	2003	27 - DESPORTO E LAZER	811 - DESPORTO DE RENDIMENTO	PARTICIPACAO DE DELEGACAO BRASILEIRA EM COMPETICOES NACIONAIS E INTERNACIONAIS DE RENDIMENTO - NACIONAL	2.88053e+06	3.17396	9.14269e+06	5.2679	1.73555e+06
Lula 1	2003	27 - DESPORTO E LAZER	811 - DESPORTO DE RENDIMENTO	PARTICIPACAO DE DELEGACAO BRASILEIRA EM COMPETICOES NACIONAIS E INTERNACIONAIS DE RENDIMENTO PARA PESSOAS PORTADORAS DE DEFICIENCIA - NACIONAL	1.2433e+06	3.17396	3.94617e+06	5.2679	749097
Lula 1	2003	27 - DESPORTO E LAZER	811 - DESPORTO DE RENDIMENTO	PROMOCAO DE EVENTOS ESPORTIVOS DE RENDIMENTO - NACIONAL	80000	3.17396	253916	5.2679	48200.7
Lula 1	2003	27 - DESPORTO E LAZER	811 - DESPORTO DE RENDIMENTO	PROMOCAO DE EVENTOS ESPORTIVOS DE RENDIMENTO PARA PESSOAS PORTADORAS DE DEFICIENCIA - NACIONAL	495649	3.17396	1.57317e+06	5.2679	298633
Lula 1	2003	27 - DESPORTO E LAZER	812 - DESPORTO COMUNITÁRIO	EDICAO E DISTRIBUICAO DE MATERIAL TECNICO-DIDATICO DO ESPORTE - NACIONAL	74480.2	3.17396	236397	5.2679	44875
Lula 1	2003	27 - DESPORTO E LAZER	812 - DESPORTO COMUNITÁRIO	FUNCIONAMENTO DE NUCLEOS DE ESPORTE EM COMUNIDADES CARENTES - NACIONAL	6.03914e+06	3.17396	1.9168e+07	5.2679	3.63864e+06
Lula 1	2003	27 - DESPORTO E LAZER	812 - DESPORTO COMUNITÁRIO	FUNCIONAMENTO DE NUCLEOS DE ESPORTE EM ESCOLAS - NACIONAL	3.89911e+06	3.17396	1.23756e+07	5.2679	2.34925e+06
Lula 1	2003	27 - DESPORTO E LAZER	812 - DESPORTO COMUNITÁRIO	IMPLANTACAO DE INFRA-ESTRUTURA ESPORTIVA EM ASSENTAMENTOS RURAIS - NACIONAL	26480	3.17396	84046.3	5.2679	15954.4
Lula 1	2003	27 - DESPORTO E LAZER	812 - DESPORTO COMUNITÁRIO	IMPLANTACAO DE INFRA-ESTRUTURA ESPORTIVA EM ESCOLAS - COROATÁ - MA	300000	3.17396	952187	5.2679	180753
Lula 1	2003	27 - DESPORTO E LAZER	812 - DESPORTO COMUNITÁRIO	IMPLANTACAO DE INFRA-ESTRUTURA ESPORTIVA EM ESCOLAS - DE MUNICIPIOS - NO ESTADO DE MINAS GERAIS	300000	3.17396	952187	5.2679	180753
Lula 1	2003	27 - DESPORTO E LAZER	812 - DESPORTO COMUNITÁRIO	IMPLANTACAO DE INFRA-ESTRUTURA ESPORTIVA EM ESCOLAS - NACIONAL	1476077	3.17396	4.685e+06	5.2679	889349
Lula 1	2003	27 - DESPORTO E LAZER	812 - DESPORTO COMUNITÁRIO	IMPLANTACAO DE INFRA-ESTRUTURA ESPORTIVA PARA USO DE COMUNIDADES CARENTES - AÇÕES DE DESENVOLVIMENTO DO ESPORTE NOS MUNICIPIOS DO ESTADO DO CEARÁ	400000	3.17396	1.26958e+06	5.2679	241003
Lula 1	2003	27 - DESPORTO E LAZER	812 - DESPORTO COMUNITÁRIO	IMPLANTACAO DE INFRA-ESTRUTURA ESPORTIVA PARA USO DE COMUNIDADES CARENTES - ALVORADA - RS	170000	3.17396	539572	5.2679	102426
Lula 1	2003	27 - DESPORTO E LAZER	812 - DESPORTO COMUNITÁRIO	IMPLANTACAO DE INFRA-ESTRUTURA ESPORTIVA PARA USO DE COMUNIDADES CARENTES - AMÉRICO DE CAMPOS - SP	76968	3.17396	244293	5.2679	46373.9
Lula 1	2003	27 - DESPORTO E LAZER	812 - DESPORTO COMUNITÁRIO	IMPLANTACAO DE INFRA-ESTRUTURA ESPORTIVA PARA USO DE COMUNIDADES CARENTES - AMPLIAÇÃO E CONCLUSÃO DO GINÁSIO POLIESPORTIVO - ALHANDRA - PB (DISTRITO MATA REDONDA)	67070	3.17396	212877	5.2679	40410.3
Lula 1	2003	27 - DESPORTO E LAZER	812 - DESPORTO COMUNITÁRIO	IMPLANTACAO DE INFRA-ESTRUTURA ESPORTIVA PARA USO DE COMUNIDADES CARENTES - ANGRA DOS REIS - RJ	150000	3.17396	476093	5.2679	90376.3
Lula 1	2003	27 - DESPORTO E LAZER	812 - DESPORTO COMUNITÁRIO	IMPLANTACAO DE INFRA-ESTRUTURA ESPORTIVA PARA USO DE COMUNIDADES CARENTES - ARAÇOIABA DA SERRA - SP	111176	3.17396	352868	5.2679	66984.5
Lula 1	2003	27 - DESPORTO E LAZER	812 - DESPORTO COMUNITÁRIO	IMPLANTACAO DE INFRA-ESTRUTURA ESPORTIVA PARA USO DE COMUNIDADES CARENTES - BELO JARDIM - PE	215520	3.17396	684051	5.2679	129853
Lula 1	2003	27 - DESPORTO E LAZER	812 - DESPORTO COMUNITÁRIO	IMPLANTACAO DE INFRA-ESTRUTURA ESPORTIVA PARA USO DE COMUNIDADES CARENTES - BERIZAL - MG	100000	3.17396	317396	5.2679	60250.9
Lula 1	2003	27 - DESPORTO E LAZER	812 - DESPORTO COMUNITÁRIO	IMPLANTACAO DE INFRA-ESTRUTURA ESPORTIVA PARA USO DE COMUNIDADES CARENTES - CAMPO BOM - RS	75000	3.17396	238047	5.2679	45188.1
Lula 1	2003	27 - DESPORTO E LAZER	812 - DESPORTO COMUNITÁRIO	IMPLANTACAO DE INFRA-ESTRUTURA ESPORTIVA PARA USO DE COMUNIDADES CARENTES - CONCLUSÃO DO CENTRO OLÍMPICO - PORTO NACIONAL - TO	244470	3.17396	775937	5.2679	147295
Lula 1	2003	27 - DESPORTO E LAZER	812 - DESPORTO COMUNITÁRIO	IMPLANTACAO DE INFRA-ESTRUTURA ESPORTIVA PARA USO DE COMUNIDADES CARENTES - CONSTRUÇÃO DE CAMPO DE FUTEBOL - COLMÉIA - TO	81490	3.17396	258646	5.2679	49098.4
Lula 1	2003	27 - DESPORTO E LAZER	812 - DESPORTO COMUNITÁRIO	IMPLANTACAO DE INFRA-ESTRUTURA ESPORTIVA PARA USO DE COMUNIDADES CARENTES - CONSTRUÇÃO DE CAMPO DE FUTEBOL - CORONEL MACEDO - SP (BAIRRO S. BERNARDO)	29932	3.17396	95002.8	5.2679	18034.3
Lula 1	2003	27 - DESPORTO E LAZER	812 - DESPORTO COMUNITÁRIO	IMPLANTACAO DE INFRA-ESTRUTURA ESPORTIVA PARA USO DE COMUNIDADES CARENTES - CONSTRUÇÃO DE CAMPO DE FUTEBOL - TABIRA - PE	64656	3.17396	205215	5.2679	38955.8
Lula 1	2003	27 - DESPORTO E LAZER	812 - DESPORTO COMUNITÁRIO	IMPLANTACAO DE INFRA-ESTRUTURA ESPORTIVA PARA USO DE COMUNIDADES CARENTES - CONSTRUÇÃO DE MINI ESTÁDIO DE FUTEBOL - NOSSA SENHORA DO LIVRAMENTO - MT	71810	3.17396	227922	5.2679	43266.1
Lula 1	2003	27 - DESPORTO E LAZER	812 - DESPORTO COMUNITÁRIO	IMPLANTACAO DE INFRA-ESTRUTURA ESPORTIVA PARA USO DE COMUNIDADES CARENTES - CONSTRUÇÃO DE PRAÇA ESPORTIVA NO JARDIM CAMPO GRANDE - CAMPINAS - SP	85520	3.17396	271437	5.2679	51526.5
Lula 1	2003	27 - DESPORTO E LAZER	812 - DESPORTO COMUNITÁRIO	IMPLANTACAO DE INFRA-ESTRUTURA ESPORTIVA PARA USO DE COMUNIDADES CARENTES - CONSTRUÇÃO DE QUADRA DE ESPORTE ADAPTADA PARA ATENDIMENTO À PESSOA PORTADORA DE DEFICIÊNCIA - ITANHAÉM - SP	42760	3.17396	135718	5.2679	25763.3
Lula 1	2003	27 - DESPORTO E LAZER	812 - DESPORTO COMUNITÁRIO	IMPLANTACAO DE INFRA-ESTRUTURA ESPORTIVA PARA USO DE COMUNIDADES CARENTES - CONSTRUÇÃO DE QUADRA DE ESPORTE COBERTA - BARRA MANSA - RJ (BAIRRO SANTA MARIA II)	100000	3.17396	317396	5.2679	60250.9
Lula 1	2003	27 - DESPORTO E LAZER	812 - DESPORTO COMUNITÁRIO	IMPLANTACAO DE INFRA-ESTRUTURA ESPORTIVA PARA USO DE COMUNIDADES CARENTES - CONSTRUÇÃO DE QUADRA POLIESPORTIVA - MIRANTE DA SERRA - RO	136556	3.17396	433423	5.2679	82276.2
Lula 1	2003	27 - DESPORTO E LAZER	812 - DESPORTO COMUNITÁRIO	IMPLANTACAO DE INFRA-ESTRUTURA ESPORTIVA PARA USO DE COMUNIDADES CARENTES - CONSTRUÇÃO DE QUADRAS DE ESPORTES COBERTAS - PITANGA - PR	100000	3.17396	317396	5.2679	60250.9
Lula 1	2003	27 - DESPORTO E LAZER	812 - DESPORTO COMUNITÁRIO	IMPLANTACAO DE INFRA-ESTRUTURA ESPORTIVA PARA USO DE COMUNIDADES CARENTES - CONSTRUÇÃO DO GINÁSIO DE ESPORTES NO JARDIM SÃO MATEUS – SOROCABA - SP	98348	3.17396	312152	5.2679	59255.5
Lula 1	2003	27 - DESPORTO E LAZER	812 - DESPORTO COMUNITÁRIO	IMPLANTACAO DE INFRA-ESTRUTURA ESPORTIVA PARA USO DE COMUNIDADES CARENTES - CONSTRUÇÃO E EQUIPAMENTO DE GINÁSIO POLIESPORTIVO - AMÉRICA DOURADA - BA	22526	3.17396	71496.5	5.2679	13572.1
Lula 1	2003	27 - DESPORTO E LAZER	812 - DESPORTO COMUNITÁRIO	IMPLANTACAO DE INFRA-ESTRUTURA ESPORTIVA PARA USO DE COMUNIDADES CARENTES - CONSTRUÇÃO E EQUIPAMENTO DE GINÁSIO POLIESPORTIVO - ATALÉIA - MG	100000	3.17396	317396	5.2679	60250.9
Lula 1	2003	27 - DESPORTO E LAZER	812 - DESPORTO COMUNITÁRIO	IMPLANTACAO DE INFRA-ESTRUTURA ESPORTIVA PARA USO DE COMUNIDADES CARENTES - CONSTRUÇÃO E EQUIPAMENTO DE GINÁSIO POLIESPORTIVO - BARRACÃO - PR	130000	3.17396	412614	5.2679	78326.1
Lula 1	2003	27 - DESPORTO E LAZER	812 - DESPORTO COMUNITÁRIO	IMPLANTACAO DE INFRA-ESTRUTURA ESPORTIVA PARA USO DE COMUNIDADES CARENTES - CONSTRUÇÃO E EQUIPAMENTO DE GINÁSIO POLIESPORTIVO - BURITIS - RO	146310	3.17396	464381	5.2679	88153
Lula 1	2003	27 - DESPORTO E LAZER	812 - DESPORTO COMUNITÁRIO	IMPLANTACAO DE INFRA-ESTRUTURA ESPORTIVA PARA USO DE COMUNIDADES CARENTES - CONSTRUÇÃO E EQUIPAMENTO DE GINÁSIO POLIESPORTIVO COBERTO - MÂNCIO LIMA - AC	230000	3.17396	730010	5.2679	138577
Lula 1	2003	27 - DESPORTO E LAZER	812 - DESPORTO COMUNITÁRIO	IMPLANTACAO DE INFRA-ESTRUTURA ESPORTIVA PARA USO DE COMUNIDADES CARENTES - CONSTRUÇÃO E EQUIPAMENTO DE GINÁSIO POLIESPORTIVO EM MUNICÍPIOS - ESTADO DO CEARÁ - CE	153000	3.17396	485615	5.2679	92183.8
Lula 1	2003	27 - DESPORTO E LAZER	812 - DESPORTO COMUNITÁRIO	IMPLANTACAO DE INFRA-ESTRUTURA ESPORTIVA PARA USO DE COMUNIDADES CARENTES - CONSTRUÇÃO E EQUIPAMENTO DE GINÁSIO POLIESPORTIVO EM MUNICÍPIOS - ESTADO DO MARANHÃO	420000	3.17396	1.33306e+06	5.2679	253054
Lula 1	2003	27 - DESPORTO E LAZER	812 - DESPORTO COMUNITÁRIO	IMPLANTACAO DE INFRA-ESTRUTURA ESPORTIVA PARA USO DE COMUNIDADES CARENTES - CONSTRUÇÃO E EQUIPAMENTO DE GINÁSIO POLIESPORTIVO - GARÇA - SP	61000	3.17396	193611	5.2679	36753
Lula 1	2003	27 - DESPORTO E LAZER	812 - DESPORTO COMUNITÁRIO	IMPLANTACAO DE INFRA-ESTRUTURA ESPORTIVA PARA USO DE COMUNIDADES CARENTES - CONSTRUÇÃO E EQUIPAMENTO DE GINÁSIO POLIESPORTIVO - GUARIBA - SP	85520	3.17396	271437	5.2679	51526.5
Lula 1	2003	27 - DESPORTO E LAZER	812 - DESPORTO COMUNITÁRIO	IMPLANTACAO DE INFRA-ESTRUTURA ESPORTIVA PARA USO DE COMUNIDADES CARENTES - CONSTRUÇÃO E EQUIPAMENTO DE GINÁSIO POLIESPORTIVO - ILHA SOLTEIRA - SP (JARDIM AEROPORTO)	51312	3.17396	162862	5.2679	30915.9
Lula 1	2003	27 - DESPORTO E LAZER	812 - DESPORTO COMUNITÁRIO	IMPLANTACAO DE INFRA-ESTRUTURA ESPORTIVA PARA USO DE COMUNIDADES CARENTES - CONSTRUÇÃO E EQUIPAMENTO DE GINÁSIO POLIESPORTIVO - JAGUARIÚNA - SP	102624	3.17396	325724	5.2679	61831.8
Lula 1	2003	27 - DESPORTO E LAZER	812 - DESPORTO COMUNITÁRIO	IMPLANTACAO DE INFRA-ESTRUTURA ESPORTIVA PARA USO DE COMUNIDADES CARENTES - CONSTRUÇÃO E EQUIPAMENTO DE GINÁSIO POLIESPORTIVO - JANDUÍS - RN	200000	3.17396	634791	5.2679	120502
Lula 1	2003	27 - DESPORTO E LAZER	812 - DESPORTO COMUNITÁRIO	IMPLANTACAO DE INFRA-ESTRUTURA ESPORTIVA PARA USO DE COMUNIDADES CARENTES - CONSTRUÇÃO E EQUIPAMENTO DE GINÁSIO POLIESPORTIVO - JARINU - SP	102624	3.17396	325724	5.2679	61831.8
Lula 1	2003	27 - DESPORTO E LAZER	812 - DESPORTO COMUNITÁRIO	IMPLANTACAO DE INFRA-ESTRUTURA ESPORTIVA PARA USO DE COMUNIDADES CARENTES - CONSTRUÇÃO E EQUIPAMENTO DE GINÁSIO POLIESPORTIVO - MONTE DO CARMO - TO	162980	3.17396	517291	5.2679	98196.9
Lula 1	2003	27 - DESPORTO E LAZER	812 - DESPORTO COMUNITÁRIO	IMPLANTACAO DE INFRA-ESTRUTURA ESPORTIVA PARA USO DE COMUNIDADES CARENTES - CONSTRUÇÃO E EQUIPAMENTO DE GINÁSIO POLIESPORTIVO - PINDORAMA DO TOCANTINS - TO	102624	3.17396	325724	5.2679	61831.8
Lula 1	2003	27 - DESPORTO E LAZER	812 - DESPORTO COMUNITÁRIO	IMPLANTACAO DE INFRA-ESTRUTURA ESPORTIVA PARA USO DE COMUNIDADES CARENTES - CONSTRUÇÃO E EQUIPAMENTO DE GINÁSIO POLIESPORTIVO - PINHEIRAL - RJ	120000	3.17396	380875	5.2679	72301
Lula 1	2003	27 - DESPORTO E LAZER	812 - DESPORTO COMUNITÁRIO	IMPLANTACAO DE INFRA-ESTRUTURA ESPORTIVA PARA USO DE COMUNIDADES CARENTES - CONSTRUÇÃO E EQUIPAMENTO DE GINÁSIO POLIESPORTIVO - POMPÉIA - SP	172500	3.17396	547507	5.2679	103933
Lula 1	2003	27 - DESPORTO E LAZER	812 - DESPORTO COMUNITÁRIO	IMPLANTACAO DE INFRA-ESTRUTURA ESPORTIVA PARA USO DE COMUNIDADES CARENTES - CONSTRUÇÃO E EQUIPAMENTO DE GINÁSIO POLIESPORTIVO - PORTO DE PEDRAS - AL	89096	3.17396	282787	5.2679	53681.1
Lula 1	2003	27 - DESPORTO E LAZER	812 - DESPORTO COMUNITÁRIO	IMPLANTACAO DE INFRA-ESTRUTURA ESPORTIVA PARA USO DE COMUNIDADES CARENTES - CONSTRUÇÃO E EQUIPAMENTO DE GINÁSIO POLIESPORTIVO - PRESIDENTE JUSCELINO - MG	80000	3.17396	253916	5.2679	48200.7
Lula 1	2003	27 - DESPORTO E LAZER	812 - DESPORTO COMUNITÁRIO	IMPLANTACAO DE INFRA-ESTRUTURA ESPORTIVA PARA USO DE COMUNIDADES CARENTES - CONSTRUÇÃO E EQUIPAMENTO DE GINÁSIO POLIESPORTIVO - PRESIDENTE KUBITSCHEK - MG	80000	3.17396	253916	5.2679	48200.7
Lula 1	2003	27 - DESPORTO E LAZER	812 - DESPORTO COMUNITÁRIO	IMPLANTACAO DE INFRA-ESTRUTURA ESPORTIVA PARA USO DE COMUNIDADES CARENTES - CONSTRUÇÃO E EQUIPAMENTO DE GINÁSIO POLIESPORTIVO - RIO GRANDE DO NORTE - RN	250000	3.17396	793489	5.2679	150627
Lula 1	2003	27 - DESPORTO E LAZER	812 - DESPORTO COMUNITÁRIO	IMPLANTACAO DE INFRA-ESTRUTURA ESPORTIVA PARA USO DE COMUNIDADES CARENTES - CONSTRUÇÃO E EQUIPAMENTO DE GINÁSIO POLIESPORTIVO - SANTA MARIA - RS	500000	3.17396	1.58698e+06	5.2679	301254
Lula 1	2003	27 - DESPORTO E LAZER	812 - DESPORTO COMUNITÁRIO	IMPLANTACAO DE INFRA-ESTRUTURA ESPORTIVA PARA USO DE COMUNIDADES CARENTES - CONSTRUÇÃO E EQUIPAMENTO DE GINÁSIO POLIESPORTIVO - SANTA ROSA DO TOCANTINS - TO	80000	3.17396	253916	5.2679	48200.7
Lula 1	2003	27 - DESPORTO E LAZER	812 - DESPORTO COMUNITÁRIO	IMPLANTACAO DE INFRA-ESTRUTURA ESPORTIVA PARA USO DE COMUNIDADES CARENTES - CONSTRUÇÃO E EQUIPAMENTO DE GINÁSIO POLIESPORTIVO - SÃO VALÉRIO DA NATIVIDADE - TO	122235	3.17396	387968	5.2679	73647.6
Lula 1	2003	27 - DESPORTO E LAZER	812 - DESPORTO COMUNITÁRIO	IMPLANTACAO DE INFRA-ESTRUTURA ESPORTIVA PARA USO DE COMUNIDADES CARENTES - CONSTRUÇÃO E EQUIPAMENTO DE GINÁSIO POLIESPORTIVO - VALINHOS - SP	102624	3.17396	325724	5.2679	61831.8
Lula 1	2003	27 - DESPORTO E LAZER	812 - DESPORTO COMUNITÁRIO	IMPLANTACAO DE INFRA-ESTRUTURA ESPORTIVA PARA USO DE COMUNIDADES CARENTES - CONSTRUÇÃO E EQUIPAMENTO DE QUADRA DE ESPORTE - APUIARÉS - CE (CANAFÍSTOLA)	70000	3.17396	222177	5.2679	42175.6
Lula 1	2003	27 - DESPORTO E LAZER	812 - DESPORTO COMUNITÁRIO	IMPLANTACAO DE INFRA-ESTRUTURA ESPORTIVA PARA USO DE COMUNIDADES CARENTES - CONSTRUÇÃO E EQUIPAMENTO DE QUADRA DE ESPORTE - APUIARÉS - CE (SANTO ANTONIO)	60000	3.17396	190437	5.2679	36150.5
Lula 1	2003	27 - DESPORTO E LAZER	812 - DESPORTO COMUNITÁRIO	IMPLANTACAO DE INFRA-ESTRUTURA ESPORTIVA PARA USO DE COMUNIDADES CARENTES - CONSTRUÇÃO E EQUIPAMENTO DE QUADRA DE ESPORTE - AVARÉ - SP (VILA ESPERANÇA)	42760	3.17396	135718	5.2679	25763.3
Lula 1	2003	27 - DESPORTO E LAZER	812 - DESPORTO COMUNITÁRIO	IMPLANTACAO DE INFRA-ESTRUTURA ESPORTIVA PARA USO DE COMUNIDADES CARENTES - CONSTRUÇÃO E EQUIPAMENTO DE QUADRA DE ESPORTE - BANANAL - SP	50000	3.17396	158698	5.2679	30125.4
Lula 1	2003	27 - DESPORTO E LAZER	812 - DESPORTO COMUNITÁRIO	IMPLANTACAO DE INFRA-ESTRUTURA ESPORTIVA PARA USO DE COMUNIDADES CARENTES - CONSTRUÇÃO E EQUIPAMENTO DE QUADRA DE ESPORTE COBERTA - AFONSO CUNHA - MA	140000	3.17396	444354	5.2679	84351.2
Lula 1	2003	27 - DESPORTO E LAZER	812 - DESPORTO COMUNITÁRIO	IMPLANTACAO DE INFRA-ESTRUTURA ESPORTIVA PARA USO DE COMUNIDADES CARENTES - CONSTRUÇÃO E EQUIPAMENTO DE QUADRA DE ESPORTE COBERTA - ALVORADA D'OESTE - RO	141433	3.17396	448902	5.2679	85214.6
Lula 1	2003	27 - DESPORTO E LAZER	812 - DESPORTO COMUNITÁRIO	IMPLANTACAO DE INFRA-ESTRUTURA ESPORTIVA PARA USO DE COMUNIDADES CARENTES - CONSTRUÇÃO E EQUIPAMENTO DE QUADRA DE ESPORTE COBERTA - BAGÉ - RS	100000	3.17396	317396	5.2679	60250.9
Lula 1	2003	27 - DESPORTO E LAZER	812 - DESPORTO COMUNITÁRIO	IMPLANTACAO DE INFRA-ESTRUTURA ESPORTIVA PARA USO DE COMUNIDADES CARENTES - CONSTRUÇÃO E EQUIPAMENTO DE QUADRA DE ESPORTE COBERTA - BANZAÊ - BA	64360	3.17396	204276	5.2679	38777.5
Lula 1	2003	27 - DESPORTO E LAZER	812 - DESPORTO COMUNITÁRIO	IMPLANTACAO DE INFRA-ESTRUTURA ESPORTIVA PARA USO DE COMUNIDADES CARENTES - CONSTRUÇÃO E EQUIPAMENTO DE QUADRA DE ESPORTE COBERTA - CACOAL - RO(CENTRO DE FORMAÇÃO PE. FIOVO CAMAIONI)	141193	3.17396	448140	5.2679	85070
Lula 1	2003	27 - DESPORTO E LAZER	812 - DESPORTO COMUNITÁRIO	IMPLANTACAO DE INFRA-ESTRUTURA ESPORTIVA PARA USO DE COMUNIDADES CARENTES - CONSTRUÇÃO E EQUIPAMENTO DE QUADRA DE ESPORTE COBERTA - CAMAQUÃ - RS	100000	3.17396	317396	5.2679	60250.9
Lula 1	2003	27 - DESPORTO E LAZER	812 - DESPORTO COMUNITÁRIO	IMPLANTACAO DE INFRA-ESTRUTURA ESPORTIVA PARA USO DE COMUNIDADES CARENTES - CONSTRUÇÃO E EQUIPAMENTO DE QUADRA DE ESPORTE COBERTA - CAMPO FLORIDO - MG	100000	3.17396	317396	5.2679	60250.9
Lula 1	2003	27 - DESPORTO E LAZER	812 - DESPORTO COMUNITÁRIO	IMPLANTACAO DE INFRA-ESTRUTURA ESPORTIVA PARA USO DE COMUNIDADES CARENTES - CONSTRUÇÃO E EQUIPAMENTO DE QUADRA DE ESPORTE COBERTA - CAMPO GRANDE - AL	76368	3.17396	242389	5.2679	46012.4
Lula 1	2003	27 - DESPORTO E LAZER	812 - DESPORTO COMUNITÁRIO	IMPLANTACAO DE INFRA-ESTRUTURA ESPORTIVA PARA USO DE COMUNIDADES CARENTES - CONSTRUÇÃO E EQUIPAMENTO DE QUADRA DE ESPORTE COBERTA - CAMPOS BELOS - GO	41640	3.17396	132164	5.2679	25088.5
Lula 1	2003	27 - DESPORTO E LAZER	812 - DESPORTO COMUNITÁRIO	IMPLANTACAO DE INFRA-ESTRUTURA ESPORTIVA PARA USO DE COMUNIDADES CARENTES - CONSTRUÇÃO E EQUIPAMENTO DE QUADRA DE ESPORTE COBERTA - CENTRO NOVO DO MARANHÃO - MA	140000	3.17396	444354	5.2679	84351.2
Lula 1	2003	27 - DESPORTO E LAZER	812 - DESPORTO COMUNITÁRIO	IMPLANTACAO DE INFRA-ESTRUTURA ESPORTIVA PARA USO DE COMUNIDADES CARENTES - CONSTRUÇÃO E EQUIPAMENTO DE QUADRA DE ESPORTE COBERTA - CONSTANTINA - RS	50000	3.17396	158698	5.2679	30125.4
Lula 1	2003	27 - DESPORTO E LAZER	812 - DESPORTO COMUNITÁRIO	IMPLANTACAO DE INFRA-ESTRUTURA ESPORTIVA PARA USO DE COMUNIDADES CARENTES - CONSTRUÇÃO E EQUIPAMENTO DE QUADRA DE ESPORTE COBERTA - CUMARU - PE (SEDE)	107760	3.17396	342025	5.2679	64926.3
Lula 1	2003	27 - DESPORTO E LAZER	812 - DESPORTO COMUNITÁRIO	IMPLANTACAO DE INFRA-ESTRUTURA ESPORTIVA PARA USO DE COMUNIDADES CARENTES - CONSTRUÇÃO E EQUIPAMENTO DE QUADRA DE ESPORTE COBERTA - CUPARAQUE - MG	70000	3.17396	222177	5.2679	42175.6
Lula 1	2003	27 - DESPORTO E LAZER	812 - DESPORTO COMUNITÁRIO	IMPLANTACAO DE INFRA-ESTRUTURA ESPORTIVA PARA USO DE COMUNIDADES CARENTES - CONSTRUÇÃO E EQUIPAMENTO DE QUADRA DE ESPORTE COBERTA - CURITIBA - PR	150000	3.17396	476093	5.2679	90376.3
Lula 1	2003	27 - DESPORTO E LAZER	812 - DESPORTO COMUNITÁRIO	IMPLANTACAO DE INFRA-ESTRUTURA ESPORTIVA PARA USO DE COMUNIDADES CARENTES - CONSTRUÇÃO E EQUIPAMENTO DE QUADRA DE ESPORTE COBERTA - DIVINÓPOLIS - MG	100000	3.17396	317396	5.2679	60250.9
Lula 1	2003	27 - DESPORTO E LAZER	812 - DESPORTO COMUNITÁRIO	IMPLANTACAO DE INFRA-ESTRUTURA ESPORTIVA PARA USO DE COMUNIDADES CARENTES - CONSTRUÇÃO E EQUIPAMENTO DE QUADRA DE ESPORTE COBERTA EM MUNICÍPIOS DO ESTADO DE MINAS GERAIS	290000	3.17396	920447	5.2679	174728
Lula 1	2003	27 - DESPORTO E LAZER	812 - DESPORTO COMUNITÁRIO	IMPLANTACAO DE INFRA-ESTRUTURA ESPORTIVA PARA USO DE COMUNIDADES CARENTES - CONSTRUÇÃO E EQUIPAMENTO DE QUADRA DE ESPORTE COBERTA EM MUNICÍPIOS - ESTADO DE SÃO PAULO	85520	3.17396	271437	5.2679	51526.5
Lula 1	2003	27 - DESPORTO E LAZER	812 - DESPORTO COMUNITÁRIO	IMPLANTACAO DE INFRA-ESTRUTURA ESPORTIVA PARA USO DE COMUNIDADES CARENTES - CONSTRUÇÃO E EQUIPAMENTO DE QUADRA DE ESPORTE COBERTA EM MUNICÍPIOS - ESTADO DO MARANHÃO	3.17571e+06	3.17396	1.00796e+07	5.2679	1.9134e+06
Lula 1	2003	27 - DESPORTO E LAZER	812 - DESPORTO COMUNITÁRIO	IMPLANTACAO DE INFRA-ESTRUTURA ESPORTIVA PARA USO DE COMUNIDADES CARENTES - CONSTRUÇÃO E EQUIPAMENTO DE QUADRA DE ESPORTE COBERTA EM MUNICÍPIOS - ESTADO DO RIO GRANDE DO SUL - RS	120000	3.17396	380875	5.2679	72301
Lula 1	2003	27 - DESPORTO E LAZER	812 - DESPORTO COMUNITÁRIO	IMPLANTACAO DE INFRA-ESTRUTURA ESPORTIVA PARA USO DE COMUNIDADES CARENTES - CONSTRUÇÃO E EQUIPAMENTO DE QUADRA DE ESPORTE COBERTA - ESTADO DE GOIÁS	233067	3.17396	739743	5.2679	140425
Lula 1	2003	27 - DESPORTO E LAZER	812 - DESPORTO COMUNITÁRIO	IMPLANTACAO DE INFRA-ESTRUTURA ESPORTIVA PARA USO DE COMUNIDADES CARENTES - CONSTRUÇÃO E EQUIPAMENTO DE QUADRA DE ESPORTE COBERTA - FÁTIMA - BA	64360	3.17396	204276	5.2679	38777.5
Lula 1	2003	27 - DESPORTO E LAZER	812 - DESPORTO COMUNITÁRIO	IMPLANTACAO DE INFRA-ESTRUTURA ESPORTIVA PARA USO DE COMUNIDADES CARENTES - CONSTRUÇÃO E EQUIPAMENTO DE QUADRA DE ESPORTE COBERTA - GUARACIABA - SC	38630	3.17396	122610	5.2679	23274.9
Lula 1	2003	27 - DESPORTO E LAZER	812 - DESPORTO COMUNITÁRIO	IMPLANTACAO DE INFRA-ESTRUTURA ESPORTIVA PARA USO DE COMUNIDADES CARENTES - CONSTRUÇÃO E EQUIPAMENTO DE QUADRA DE ESPORTE COBERTA - GUARACI - SP	94072	3.17396	298580	5.2679	56679.2
Lula 1	2003	27 - DESPORTO E LAZER	812 - DESPORTO COMUNITÁRIO	IMPLANTACAO DE INFRA-ESTRUTURA ESPORTIVA PARA USO DE COMUNIDADES CARENTES - CONSTRUÇÃO E EQUIPAMENTO DE QUADRA DE ESPORTE COBERTA - ITAÓCA - SP	68416	3.17396	217149	5.2679	41221.2
Lula 1	2003	27 - DESPORTO E LAZER	812 - DESPORTO COMUNITÁRIO	IMPLANTACAO DE INFRA-ESTRUTURA ESPORTIVA PARA USO DE COMUNIDADES CARENTES - CONSTRUÇÃO E EQUIPAMENTO DE QUADRA DE ESPORTE COBERTA - ITATINGA - SP	68416	3.17396	217149	5.2679	41221.2
Lula 1	2003	27 - DESPORTO E LAZER	812 - DESPORTO COMUNITÁRIO	IMPLANTACAO DE INFRA-ESTRUTURA ESPORTIVA PARA USO DE COMUNIDADES CARENTES - CONSTRUÇÃO E EQUIPAMENTO DE QUADRA DE ESPORTE COBERTA - JARINU - SP	94072	3.17396	298580	5.2679	56679.2
Lula 1	2003	27 - DESPORTO E LAZER	812 - DESPORTO COMUNITÁRIO	IMPLANTACAO DE INFRA-ESTRUTURA ESPORTIVA PARA USO DE COMUNIDADES CARENTES - CONSTRUÇÃO E EQUIPAMENTO DE QUADRA DE ESPORTE COBERTA - JUNCO DO SERIDÓ - PB	67070	3.17396	212877	5.2679	40410.3
Lula 1	2003	27 - DESPORTO E LAZER	812 - DESPORTO COMUNITÁRIO	IMPLANTACAO DE INFRA-ESTRUTURA ESPORTIVA PARA USO DE COMUNIDADES CARENTES - CONSTRUÇÃO E EQUIPAMENTO DE QUADRA DE ESPORTE COBERTA - LAGOA DO ITAENGA - PE	64656	3.17396	205215	5.2679	38955.8
Lula 1	2003	27 - DESPORTO E LAZER	812 - DESPORTO COMUNITÁRIO	IMPLANTACAO DE INFRA-ESTRUTURA ESPORTIVA PARA USO DE COMUNIDADES CARENTES - CONSTRUÇÃO E EQUIPAMENTO DE QUADRA DE ESPORTE COBERTA - MACAPARANA - PE	118536	3.17396	376228	5.2679	71419
Lula 1	2003	27 - DESPORTO E LAZER	812 - DESPORTO COMUNITÁRIO	IMPLANTACAO DE INFRA-ESTRUTURA ESPORTIVA PARA USO DE COMUNIDADES CARENTES - CONSTRUÇÃO E EQUIPAMENTO DE QUADRA DE ESPORTE COBERTA - MARACAÍ - SP	80000	3.17396	253916	5.2679	48200.7
Lula 1	2003	27 - DESPORTO E LAZER	812 - DESPORTO COMUNITÁRIO	IMPLANTACAO DE INFRA-ESTRUTURA ESPORTIVA PARA USO DE COMUNIDADES CARENTES - CONSTRUÇÃO E EQUIPAMENTO DE QUADRA DE ESPORTE COBERTA - MIRINZAL - MA	140000	3.17396	444354	5.2679	84351.2
Lula 1	2003	27 - DESPORTO E LAZER	812 - DESPORTO COMUNITÁRIO	IMPLANTACAO DE INFRA-ESTRUTURA ESPORTIVA PARA USO DE COMUNIDADES CARENTES - CONSTRUÇÃO E EQUIPAMENTO DE QUADRA DE ESPORTE COBERTA NO DISTRITO DE JIRÚ - JOAÍMA - MG	70000	3.17396	222177	5.2679	42175.6
Lula 1	2003	27 - DESPORTO E LAZER	812 - DESPORTO COMUNITÁRIO	IMPLANTACAO DE INFRA-ESTRUTURA ESPORTIVA PARA USO DE COMUNIDADES CARENTES - CONSTRUÇÃO E EQUIPAMENTO DE QUADRA DE ESPORTE COBERTA - NOVA ERA - MG	110000	3.17396	349135	5.2679	66276
Lula 1	2003	27 - DESPORTO E LAZER	812 - DESPORTO COMUNITÁRIO	IMPLANTACAO DE INFRA-ESTRUTURA ESPORTIVA PARA USO DE COMUNIDADES CARENTES - CONSTRUÇÃO E EQUIPAMENTO DE QUADRA DE ESPORTE COBERTA - PEDRA BRANCA - PB	67070	3.17396	212877	5.2679	40410.3
Lula 1	2003	27 - DESPORTO E LAZER	812 - DESPORTO COMUNITÁRIO	IMPLANTACAO DE INFRA-ESTRUTURA ESPORTIVA PARA USO DE COMUNIDADES CARENTES - CONSTRUÇÃO E EQUIPAMENTO DE QUADRA DE ESPORTE COBERTA - PEDRO DO ROSÁRIO - MA	140000	3.17396	444354	5.2679	84351.2
Lula 1	2003	27 - DESPORTO E LAZER	812 - DESPORTO COMUNITÁRIO	IMPLANTACAO DE INFRA-ESTRUTURA ESPORTIVA PARA USO DE COMUNIDADES CARENTES - CONSTRUÇÃO E EQUIPAMENTO DE QUADRA DE ESPORTE COBERTA - PINHEIRO - MA	90000	3.17396	285656	5.2679	54225.8
Lula 1	2003	27 - DESPORTO E LAZER	812 - DESPORTO COMUNITÁRIO	IMPLANTACAO DE INFRA-ESTRUTURA ESPORTIVA PARA USO DE COMUNIDADES CARENTES - CONSTRUÇÃO E EQUIPAMENTO DE QUADRA DE ESPORTE COBERTA - PLANALTO - PR (COM.SAG.FAMÍLIA)	90000	3.17396	285656	5.2679	54225.8
Lula 1	2003	27 - DESPORTO E LAZER	812 - DESPORTO COMUNITÁRIO	IMPLANTACAO DE INFRA-ESTRUTURA ESPORTIVA PARA USO DE COMUNIDADES CARENTES - CONSTRUÇÃO E EQUIPAMENTO DE QUADRA DE ESPORTE COBERTA - PORTO VELHO - RO	500000	3.17396	1.58698e+06	5.2679	301254
Lula 1	2003	27 - DESPORTO E LAZER	812 - DESPORTO COMUNITÁRIO	IMPLANTACAO DE INFRA-ESTRUTURA ESPORTIVA PARA USO DE COMUNIDADES CARENTES - CONSTRUÇÃO E EQUIPAMENTO DE QUADRA DE ESPORTE COBERTA - PORTO VELHO - RO (BAIRRO AREAL)	104588	3.17396	331958	5.2679	63015.2
Lula 1	2003	27 - DESPORTO E LAZER	812 - DESPORTO COMUNITÁRIO	IMPLANTACAO DE INFRA-ESTRUTURA ESPORTIVA PARA USO DE COMUNIDADES CARENTES - CONSTRUÇÃO E EQUIPAMENTO DE QUADRA DE ESPORTE COBERTA - RECURSOLÂNDIA - TO	97875	3.17396	310651	5.2679	58970.5
Lula 1	2003	27 - DESPORTO E LAZER	812 - DESPORTO COMUNITÁRIO	IMPLANTACAO DE INFRA-ESTRUTURA ESPORTIVA PARA USO DE COMUNIDADES CARENTES - CONSTRUÇÃO E EQUIPAMENTO DE QUADRA DE ESPORTE COBERTA - RONDONÓPOLIS - MT (VILA OPERÁRIA)	86172	3.17396	273506	5.2679	51919.4
Lula 1	2003	27 - DESPORTO E LAZER	812 - DESPORTO COMUNITÁRIO	IMPLANTACAO DE INFRA-ESTRUTURA ESPORTIVA PARA USO DE COMUNIDADES CARENTES - CONSTRUÇÃO E EQUIPAMENTO DE QUADRA DE ESPORTE COBERTA - SANTA ROSA DE VITERBO - SP	42760	3.17396	135718	5.2679	25763.3
Lula 1	2003	27 - DESPORTO E LAZER	812 - DESPORTO COMUNITÁRIO	IMPLANTACAO DE INFRA-ESTRUTURA ESPORTIVA PARA USO DE COMUNIDADES CARENTES - CONSTRUÇÃO E EQUIPAMENTO DE QUADRA DE ESPORTE COBERTA - SÃO JOÃO - PR	90000	3.17396	285656	5.2679	54225.8
Lula 1	2003	27 - DESPORTO E LAZER	812 - DESPORTO COMUNITÁRIO	IMPLANTACAO DE INFRA-ESTRUTURA ESPORTIVA PARA USO DE COMUNIDADES CARENTES - CONSTRUÇÃO E EQUIPAMENTO DE QUADRA DE ESPORTE COBERTA - SERRA DO SALITRE - MG	100000	3.17396	317396	5.2679	60250.9
Lula 1	2003	27 - DESPORTO E LAZER	812 - DESPORTO COMUNITÁRIO	IMPLANTACAO DE INFRA-ESTRUTURA ESPORTIVA PARA USO DE COMUNIDADES CARENTES - CONSTRUÇÃO E EQUIPAMENTO DE QUADRA DE ESPORTE COBERTA - UNIÃO DO SUL - MT	71810	3.17396	227922	5.2679	43266.1
Lula 1	2003	27 - DESPORTO E LAZER	812 - DESPORTO COMUNITÁRIO	IMPLANTACAO DE INFRA-ESTRUTURA ESPORTIVA PARA USO DE COMUNIDADES CARENTES - CONSTRUÇÃO E EQUIPAMENTO DE QUADRA DE ESPORTE COBERTA - VIEIRÓPOLIS - PB	67156	3.17396	213150	5.2679	40462.1
Lula 1	2003	27 - DESPORTO E LAZER	812 - DESPORTO COMUNITÁRIO	IMPLANTACAO DE INFRA-ESTRUTURA ESPORTIVA PARA USO DE COMUNIDADES CARENTES - CONSTRUÇÃO E EQUIPAMENTO DE QUADRA DE ESPORTE COBERTA - WANDERLEY - BA	48270	3.17396	153207	5.2679	29083.1
Lula 1	2003	27 - DESPORTO E LAZER	812 - DESPORTO COMUNITÁRIO	IMPLANTACAO DE INFRA-ESTRUTURA ESPORTIVA PARA USO DE COMUNIDADES CARENTES - CONSTRUÇÃO E EQUIPAMENTO DE QUADRA DE ESPORTE - DIONÍSIO CERQUEIRA - SC	38630	3.17396	122610	5.2679	23274.9
Lula 1	2003	27 - DESPORTO E LAZER	812 - DESPORTO COMUNITÁRIO	IMPLANTACAO DE INFRA-ESTRUTURA ESPORTIVA PARA USO DE COMUNIDADES CARENTES - CONSTRUÇÃO E EQUIPAMENTO DE QUADRA DE ESPORTE - DOM BASÍLIO - BA	38616	3.17396	122565	5.2679	23266.5
Lula 1	2003	27 - DESPORTO E LAZER	812 - DESPORTO COMUNITÁRIO	IMPLANTACAO DE INFRA-ESTRUTURA ESPORTIVA PARA USO DE COMUNIDADES CARENTES - CONSTRUÇÃO E EQUIPAMENTO DE QUADRA DE ESPORTE EM MUNICÍPIOS DO ESTADO DO CEARÁ	75000	3.17396	238047	5.2679	45188.1
Lula 1	2003	27 - DESPORTO E LAZER	812 - DESPORTO COMUNITÁRIO	IMPLANTACAO DE INFRA-ESTRUTURA ESPORTIVA PARA USO DE COMUNIDADES CARENTES - CONSTRUÇÃO E EQUIPAMENTO DE QUADRA DE ESPORTE EM MUNICÍPIOS - ESTADO DE MINAS GERAIS - MG	700000	3.17396	2.22177e+06	5.2679	421756
Lula 1	2003	27 - DESPORTO E LAZER	812 - DESPORTO COMUNITÁRIO	IMPLANTACAO DE INFRA-ESTRUTURA ESPORTIVA PARA USO DE COMUNIDADES CARENTES - CONSTRUÇÃO E EQUIPAMENTO DE QUADRA DE ESPORTE EM MUNICÍPIOS - ESTADO DO MARANHÃO	300000	3.17396	952187	5.2679	180753
Lula 1	2003	27 - DESPORTO E LAZER	812 - DESPORTO COMUNITÁRIO	IMPLANTACAO DE INFRA-ESTRUTURA ESPORTIVA PARA USO DE COMUNIDADES CARENTES - CONSTRUÇÃO E EQUIPAMENTO DE QUADRA DE ESPORTE EM MUNICÍPIOS - ESTADO DO PARANÁ	180000	3.17396	571312	5.2679	108452
Lula 1	2003	27 - DESPORTO E LAZER	812 - DESPORTO COMUNITÁRIO	IMPLANTACAO DE INFRA-ESTRUTURA ESPORTIVA PARA USO DE COMUNIDADES CARENTES - CONSTRUÇÃO E EQUIPAMENTO DE QUADRA DE ESPORTE EM MUNICÍPIOS - ESTADO DO RIO GRANDE DO SUL	255000	3.17396	809359	5.2679	153640
Lula 1	2003	27 - DESPORTO E LAZER	812 - DESPORTO COMUNITÁRIO	IMPLANTACAO DE INFRA-ESTRUTURA ESPORTIVA PARA USO DE COMUNIDADES CARENTES - CONSTRUÇÃO E EQUIPAMENTO DE QUADRA DE ESPORTE EM MUNICÍPIOS - ESTADO DO TOCANTINS	244470	3.17396	775937	5.2679	147295
Lula 1	2003	27 - DESPORTO E LAZER	812 - DESPORTO COMUNITÁRIO	IMPLANTACAO DE INFRA-ESTRUTURA ESPORTIVA PARA USO DE COMUNIDADES CARENTES - CONSTRUÇÃO E EQUIPAMENTO DE QUADRA DE ESPORTE - ESTADO DE PERNAMBUCO	48492	3.17396	153911	5.2679	29216.8
Lula 1	2003	27 - DESPORTO E LAZER	812 - DESPORTO COMUNITÁRIO	IMPLANTACAO DE INFRA-ESTRUTURA ESPORTIVA PARA USO DE COMUNIDADES CARENTES - CONSTRUÇÃO E EQUIPAMENTO DE QUADRA DE ESPORTE - FLORES - PE	32328	3.17396	102608	5.2679	19477.9
Lula 1	2003	27 - DESPORTO E LAZER	812 - DESPORTO COMUNITÁRIO	IMPLANTACAO DE INFRA-ESTRUTURA ESPORTIVA PARA USO DE COMUNIDADES CARENTES - CONSTRUÇÃO E EQUIPAMENTO DE QUADRA DE ESPORTE - FRANCO DA ROCHA - SP	111176	3.17396	352868	5.2679	66984.5
Lula 1	2003	27 - DESPORTO E LAZER	812 - DESPORTO COMUNITÁRIO	IMPLANTACAO DE INFRA-ESTRUTURA ESPORTIVA PARA USO DE COMUNIDADES CARENTES - CONSTRUÇÃO E EQUIPAMENTO DE QUADRA DE ESPORTE - IBITINGA - SP	42760	3.17396	135718	5.2679	25763.3
Lula 1	2003	27 - DESPORTO E LAZER	812 - DESPORTO COMUNITÁRIO	IMPLANTACAO DE INFRA-ESTRUTURA ESPORTIVA PARA USO DE COMUNIDADES CARENTES - CONSTRUÇÃO E EQUIPAMENTO DE QUADRA DE ESPORTE - JAPERI - RJ	100000	3.17396	317396	5.2679	60250.9
Lula 1	2003	27 - DESPORTO E LAZER	812 - DESPORTO COMUNITÁRIO	IMPLANTACAO DE INFRA-ESTRUTURA ESPORTIVA PARA USO DE COMUNIDADES CARENTES - CONSTRUÇÃO E EQUIPAMENTO DE QUADRA DE ESPORTE - LONDRINA - PR	50000	3.17396	158698	5.2679	30125.4
Lula 1	2003	27 - DESPORTO E LAZER	812 - DESPORTO COMUNITÁRIO	IMPLANTACAO DE INFRA-ESTRUTURA ESPORTIVA PARA USO DE COMUNIDADES CARENTES - CONSTRUÇÃO E EQUIPAMENTO DE QUADRA DE ESPORTE - MIGUEL PEREIRA - RJ	50000	3.17396	158698	5.2679	30125.4
Lula 1	2003	27 - DESPORTO E LAZER	812 - DESPORTO COMUNITÁRIO	IMPLANTACAO DE INFRA-ESTRUTURA ESPORTIVA PARA USO DE COMUNIDADES CARENTES - CONSTRUÇÃO E EQUIPAMENTO DE QUADRA DE ESPORTE - NEÓPOLIS - SE	99120	3.17396	314602	5.2679	59720.7
Lula 1	2003	27 - DESPORTO E LAZER	812 - DESPORTO COMUNITÁRIO	IMPLANTACAO DE INFRA-ESTRUTURA ESPORTIVA PARA USO DE COMUNIDADES CARENTES - CONSTRUÇÃO E EQUIPAMENTO DE QUADRA DE ESPORTE - PARACAMBI - RJ	50000	3.17396	158698	5.2679	30125.4
Lula 1	2003	27 - DESPORTO E LAZER	812 - DESPORTO COMUNITÁRIO	IMPLANTACAO DE INFRA-ESTRUTURA ESPORTIVA PARA USO DE COMUNIDADES CARENTES - CONSTRUÇÃO E EQUIPAMENTO DE QUADRA DE ESPORTE - POTÉ - MG	100000	3.17396	317396	5.2679	60250.9
Lula 1	2003	27 - DESPORTO E LAZER	812 - DESPORTO COMUNITÁRIO	IMPLANTACAO DE INFRA-ESTRUTURA ESPORTIVA PARA USO DE COMUNIDADES CARENTES - CONSTRUÇÃO E EQUIPAMENTO DE QUADRA DE ESPORTE - RIO DAS FLORES - RJ	350000	3.17396	1.11088e+06	5.2679	210878
Lula 1	2003	27 - DESPORTO E LAZER	812 - DESPORTO COMUNITÁRIO	IMPLANTACAO DE INFRA-ESTRUTURA ESPORTIVA PARA USO DE COMUNIDADES CARENTES - CONSTRUÇÃO E EQUIPAMENTO DE QUADRA DE ESPORTE - SALGADINHO - PE	32328	3.17396	102608	5.2679	19477.9
Lula 1	2003	27 - DESPORTO E LAZER	812 - DESPORTO COMUNITÁRIO	IMPLANTACAO DE INFRA-ESTRUTURA ESPORTIVA PARA USO DE COMUNIDADES CARENTES - CONSTRUÇÃO E EQUIPAMENTO DE QUADRA DE ESPORTE SOCIETY - RINCÃO - SP	42760	3.17396	135718	5.2679	25763.3
Lula 1	2003	27 - DESPORTO E LAZER	812 - DESPORTO COMUNITÁRIO	IMPLANTACAO DE INFRA-ESTRUTURA ESPORTIVA PARA USO DE COMUNIDADES CARENTES - CONSTRUÇÃO E EQUIPAMENTO DE QUADRA DE ESPORTE - TABATINGA - AM	65320	3.17396	207323	5.2679	39355.9
Lula 1	2003	27 - DESPORTO E LAZER	812 - DESPORTO COMUNITÁRIO	IMPLANTACAO DE INFRA-ESTRUTURA ESPORTIVA PARA USO DE COMUNIDADES CARENTES - CONSTRUÇÃO E EQUIPAMENTO DE QUADRA DE ESPORTE - VALPARAÍSO - SP	85520	3.17396	271437	5.2679	51526.5
Lula 1	2003	27 - DESPORTO E LAZER	812 - DESPORTO COMUNITÁRIO	IMPLANTACAO DE INFRA-ESTRUTURA ESPORTIVA PARA USO DE COMUNIDADES CARENTES - CONSTRUÇÃO E EQUIPAMENTO DE QUADRA DE ESPORTE - VASSOURAS - RJ (BAIRRO DEMETRIO RIBEIRO)	50000	3.17396	158698	5.2679	30125.4
Lula 1	2003	27 - DESPORTO E LAZER	812 - DESPORTO COMUNITÁRIO	IMPLANTACAO DE INFRA-ESTRUTURA ESPORTIVA PARA USO DE COMUNIDADES CARENTES - ESTADO DO RIO GRANDE DO SUL - RS	100000	3.17396	317396	5.2679	60250.9
Lula 1	2003	27 - DESPORTO E LAZER	812 - DESPORTO COMUNITÁRIO	IMPLANTACAO DE INFRA-ESTRUTURA ESPORTIVA PARA USO DE COMUNIDADES CARENTES - IBIRUBÁ - RS	75000	3.17396	238047	5.2679	45188.1
Lula 1	2003	27 - DESPORTO E LAZER	812 - DESPORTO COMUNITÁRIO	IMPLANTACAO DE INFRA-ESTRUTURA ESPORTIVA PARA USO DE COMUNIDADES CARENTES - IMPLANTAÇÃO DE INFRA-ESTRUTURA ESPORTIVA EM COMUNIDADES CARENTES - CAMPINAS - SP	68416	3.17396	217149	5.2679	41221.2
Lula 1	2003	27 - DESPORTO E LAZER	812 - DESPORTO COMUNITÁRIO	IMPLANTACAO DE INFRA-ESTRUTURA ESPORTIVA PARA USO DE COMUNIDADES CARENTES - IMPLANTAÇÃO DE INFRA-ESTRUTURA ESPORTIVA EM COMUNIDADES CARENTES EM MUNICÍPIOS DO ESTADO DE PERNAMBUCO	200000	3.17396	634791	5.2679	120502
Lula 1	2003	27 - DESPORTO E LAZER	812 - DESPORTO COMUNITÁRIO	IMPLANTACAO DE INFRA-ESTRUTURA ESPORTIVA PARA USO DE COMUNIDADES CARENTES - IMPLANTAÇÃO DE INFRA-ESTRUTURA ESPORTIVA EM COMUNIDADES CARENTES EM MUNICÍPIOS - ESTADO DE SANTA CATARINA	286556	3.17396	909516	5.2679	172652
Lula 1	2003	27 - DESPORTO E LAZER	812 - DESPORTO COMUNITÁRIO	IMPLANTACAO DE INFRA-ESTRUTURA ESPORTIVA PARA USO DE COMUNIDADES CARENTES - IMPLANTAÇÃO DE INFRA-ESTRUTURA ESPORTIVA EM COMUNIDADES CARENTES EM MUNICÍPIOS - ESTADO DO PARANÁ	4.39224e+06	3.17396	1.39408e+07	5.2679	2.64636e+06
Lula 1	2003	27 - DESPORTO E LAZER	812 - DESPORTO COMUNITÁRIO	IMPLANTACAO DE INFRA-ESTRUTURA ESPORTIVA PARA USO DE COMUNIDADES CARENTES - IMPLANTAÇÃO DE INFRA-ESTRUTURA ESPORTIVA EM COMUNIDADES CARENTES - ESTADO DE SÃO PAULO	722644	3.17396	2.29364e+06	5.2679	435399
Lula 1	2003	27 - DESPORTO E LAZER	812 - DESPORTO COMUNITÁRIO	IMPLANTACAO DE INFRA-ESTRUTURA ESPORTIVA PARA USO DE COMUNIDADES CARENTES - IMPLANTAÇÃO DE INFRA-ESTRUTURA ESPORTIVA EM COMUNIDADES CARENTES - ESTADO DO TOCANTINS	680000	3.17396	2.15829e+06	5.2679	409706
Lula 1	2003	27 - DESPORTO E LAZER	812 - DESPORTO COMUNITÁRIO	IMPLANTACAO DE INFRA-ESTRUTURA ESPORTIVA PARA USO DE COMUNIDADES CARENTES - IMPLANTAÇÃO DE INFRA-ESTRUTURA ESPORTIVA EM COMUNIDADES CARENTES NO ESTADO DE MINAS GERAIS	3282138	3.17396	1.04174e+07	5.2679	1.97752e+06
Lula 1	2003	27 - DESPORTO E LAZER	812 - DESPORTO COMUNITÁRIO	IMPLANTACAO DE INFRA-ESTRUTURA ESPORTIVA PARA USO DE COMUNIDADES CARENTES - IMPLANTAÇÃO DE INFRA-ESTRUTURA ESPORTIVA EM COMUNIDADES CARENTES - RIO DE JANEIRO - RJ	500000	3.17396	1.58698e+06	5.2679	301254
Lula 1	2003	27 - DESPORTO E LAZER	812 - DESPORTO COMUNITÁRIO	IMPLANTACAO DE INFRA-ESTRUTURA ESPORTIVA PARA USO DE COMUNIDADES CARENTES - IMPLANTAÇÃO DE INFRA-ESTRUTURA ESPORTIVA EM COMUNIDADES CARENTES - SÃO LUÍS - MA	250000	3.17396	793489	5.2679	150627
Lula 1	2003	27 - DESPORTO E LAZER	812 - DESPORTO COMUNITÁRIO	IMPLANTACAO DE INFRA-ESTRUTURA ESPORTIVA PARA USO DE COMUNIDADES CARENTES - IMPLANTAÇÃO DE INFRA-ESTRUTURA ESPORTIVA EM MUNICÍPIOS DO ESTADO DO RIO GRANDE DO NORTE	270000	3.17396	856968	5.2679	162677
Lula 1	2003	27 - DESPORTO E LAZER	812 - DESPORTO COMUNITÁRIO	IMPLANTACAO DE INFRA-ESTRUTURA ESPORTIVA PARA USO DE COMUNIDADES CARENTES - IMPLANTAÇÃO DE INFRA-ESTRUTURA ESPORTIVA EM MUNICÍPIOS - ESTADO DA BAHIA	296540	3.17396	941205	5.2679	178668
Lula 1	2003	27 - DESPORTO E LAZER	812 - DESPORTO COMUNITÁRIO	IMPLANTACAO DE INFRA-ESTRUTURA ESPORTIVA PARA USO DE COMUNIDADES CARENTES - IMPLANTAÇÃO DE INFRA-ESTRUTURA ESPORTIVA EM MUNICÍPIOS - ESTADO DA PARAÍBA - PB	670700	3.17396	2.12877e+06	5.2679	404103
Lula 1	2003	27 - DESPORTO E LAZER	812 - DESPORTO COMUNITÁRIO	IMPLANTACAO DE INFRA-ESTRUTURA ESPORTIVA PARA USO DE COMUNIDADES CARENTES - IMPLANTAÇÃO DE INFRA-ESTRUTURA ESPORTIVA EM MUNICÍPIOS - ESTADO DE MINAS GERAIS - MG	1030000	3.17396	3.26917e+06	5.2679	620584
Lula 1	2003	27 - DESPORTO E LAZER	812 - DESPORTO COMUNITÁRIO	IMPLANTACAO DE INFRA-ESTRUTURA ESPORTIVA PARA USO DE COMUNIDADES CARENTES - IMPLANTAÇÃO DE INFRA-ESTRUTURA ESPORTIVA EM MUNICÍPIOS - ESTADO DO CEARÁ - CE	2655000	3.17396	8.42685e+06	5.2679	1.59966e+06
Lula 1	2003	27 - DESPORTO E LAZER	812 - DESPORTO COMUNITÁRIO	IMPLANTACAO DE INFRA-ESTRUTURA ESPORTIVA PARA USO DE COMUNIDADES CARENTES - IMPLANTAÇÃO DE INFRA-ESTRUTURA ESPORTIVA - IBIAÍ - MG	120000	3.17396	380875	5.2679	72301
Lula 1	2003	27 - DESPORTO E LAZER	812 - DESPORTO COMUNITÁRIO	IMPLANTACAO DE INFRA-ESTRUTURA ESPORTIVA PARA USO DE COMUNIDADES CARENTES - IMPLANTAÇÃO DE INFRA-ESTRUTURA ESPORTIVA - MONTES CLAROS - MG (PARQUE MUNICIPAL MILTON PRATES)	100000	3.17396	317396	5.2679	60250.9
Lula 1	2003	27 - DESPORTO E LAZER	812 - DESPORTO COMUNITÁRIO	IMPLANTACAO DE INFRA-ESTRUTURA ESPORTIVA PARA USO DE COMUNIDADES CARENTES - IMPLANTAÇÃO DE PISTA DE CAMINHADA - MARUMBI - PR	20000	3.17396	63479.1	5.2679	12050.2
Lula 1	2003	27 - DESPORTO E LAZER	812 - DESPORTO COMUNITÁRIO	IMPLANTACAO DE INFRA-ESTRUTURA ESPORTIVA PARA USO DE COMUNIDADES CARENTES - IMPLANTAÇÃO E MODERNIZAÇÃO DE INFRA-ESTRUTURA ESPORTIVA EM COMUNIDADES CARENTES - ESTADO DO RIO GRANDE DO SUL	2200195	3.17396	6.98332e+06	5.2679	1.32564e+06
Lula 1	2003	27 - DESPORTO E LAZER	812 - DESPORTO COMUNITÁRIO	IMPLANTACAO DE INFRA-ESTRUTURA ESPORTIVA PARA USO DE COMUNIDADES CARENTES - IMPLATAÇÃO DE INFRA-ESTRUTURA ESPORTIVA EM MUNICÍPIOS DA AMAU E AMESNE - ESTADO DO RIO GRANDE SUL - RS	360000	3.17396	1.14262e+06	5.2679	216903
Lula 1	2003	27 - DESPORTO E LAZER	812 - DESPORTO COMUNITÁRIO	IMPLANTACAO DE INFRA-ESTRUTURA ESPORTIVA PARA USO DE COMUNIDADES CARENTES - ITAGUAJÉ - PR	80000	3.17396	253916	5.2679	48200.7
Lula 1	2003	27 - DESPORTO E LAZER	812 - DESPORTO COMUNITÁRIO	IMPLANTACAO DE INFRA-ESTRUTURA ESPORTIVA PARA USO DE COMUNIDADES CARENTES - JAGUARIAÍVA - PR	80000	3.17396	253916	5.2679	48200.7
Lula 1	2003	27 - DESPORTO E LAZER	812 - DESPORTO COMUNITÁRIO	IMPLANTACAO DE INFRA-ESTRUTURA ESPORTIVA PARA USO DE COMUNIDADES CARENTES - MATELÂNDIA - PR	50000	3.17396	158698	5.2679	30125.4
Lula 1	2003	27 - DESPORTO E LAZER	812 - DESPORTO COMUNITÁRIO	IMPLANTACAO DE INFRA-ESTRUTURA ESPORTIVA PARA USO DE COMUNIDADES CARENTES - MEDIANEIRA - PR	70000	3.17396	222177	5.2679	42175.6
Lula 1	2003	27 - DESPORTO E LAZER	812 - DESPORTO COMUNITÁRIO	IMPLANTACAO DE INFRA-ESTRUTURA ESPORTIVA PARA USO DE COMUNIDADES CARENTES - MONTES CLAROS - MG	200000	3.17396	634791	5.2679	120502
Lula 1	2003	27 - DESPORTO E LAZER	812 - DESPORTO COMUNITÁRIO	IMPLANTACAO DE INFRA-ESTRUTURA ESPORTIVA PARA USO DE COMUNIDADES CARENTES - NACIONAL	3.16879e+07	3.17396	1.00576e+08	5.2679	1.90922e+07
Lula 1	2003	27 - DESPORTO E LAZER	812 - DESPORTO COMUNITÁRIO	IMPLANTACAO DE INFRA-ESTRUTURA ESPORTIVA PARA USO DE COMUNIDADES CARENTES - NO TRIÂNGULO MINEIRO EM MINAS GERAIS	440000	3.17396	1.39654e+06	5.2679	265104
Lula 1	2003	27 - DESPORTO E LAZER	812 - DESPORTO COMUNITÁRIO	IMPLANTACAO DE INFRA-ESTRUTURA ESPORTIVA PARA USO DE COMUNIDADES CARENTES - RIVERSUL - SP	90000	3.17396	285656	5.2679	54225.8
Lula 1	2003	27 - DESPORTO E LAZER	812 - DESPORTO COMUNITÁRIO	IMPLANTACAO DE INFRA-ESTRUTURA ESPORTIVA PARA USO DE COMUNIDADES CARENTES - TIJUCAS DO SUL - PR	100000	3.17396	317396	5.2679	60250.9
Lula 1	2003	27 - DESPORTO E LAZER	812 - DESPORTO COMUNITÁRIO	IMPLANTACAO DE INFRA-ESTRUTURA ESPORTIVA PARA USO DE COMUNIDADES CARENTES - TUNÁPOLIS - SC	38630	3.17396	122610	5.2679	23274.9
Lula 1	2003	27 - DESPORTO E LAZER	812 - DESPORTO COMUNITÁRIO	MODERNIZACAO DE INFRA-ESTRUTURA ESPORTIVA PARA USO DE COMUNIDADES CARENTES - CONCLUSÃO DA QUADRA DE ESPORTE COBERTA NA UNIR - ROLIM DE MOURA - RO	97540	3.17396	309588	5.2679	58768.7
Lula 1	2003	27 - DESPORTO E LAZER	812 - DESPORTO COMUNITÁRIO	MODERNIZACAO DE INFRA-ESTRUTURA ESPORTIVA PARA USO DE COMUNIDADES CARENTES - CONCLUSÃO E EQUIPAMENTO DE GINÁSIO POLIESPORTIVO - LAGOA DO OURO - PE	80820	3.17396	256519	5.2679	48694.7
Lula 1	2003	27 - DESPORTO E LAZER	812 - DESPORTO COMUNITÁRIO	MODERNIZACAO DE INFRA-ESTRUTURA ESPORTIVA PARA USO DE COMUNIDADES CARENTES - IMPLANTAÇÃO DE INFRA-ESTRUTURA ESPORTIVA - PEREIRO - CE	70000	3.17396	222177	5.2679	42175.6
Lula 1	2003	27 - DESPORTO E LAZER	812 - DESPORTO COMUNITÁRIO	MODERNIZACAO DE INFRA-ESTRUTURA ESPORTIVA PARA USO DE COMUNIDADES CARENTES - MODERNIZAÇÃO DE INFRAESTRUTURA DE ESTÁDIO DE FUTEBOL - MACAPARANA - PE	75432	3.17396	239418	5.2679	45448.4
Lula 1	2003	27 - DESPORTO E LAZER	812 - DESPORTO COMUNITÁRIO	MODERNIZACAO DE INFRA-ESTRUTURA ESPORTIVA PARA USO DE COMUNIDADES CARENTES - MODERNIZAÇÃO DE INFRAESTRUTURA ESPORTIVA PARA USO DE COMUNIDADES CARENTES - CUSTÓDIA - PE	53880	3.17396	171013	5.2679	32463.2
Lula 1	2003	27 - DESPORTO E LAZER	812 - DESPORTO COMUNITÁRIO	MODERNIZACAO DE INFRA-ESTRUTURA ESPORTIVA PARA USO DE COMUNIDADES CARENTES - MODERNIZAÇÃO DE INFRAESTRUTURA ESPORTIVA PARA USO DE COMUNIDADES CARENTES - PORTO VELHO - RO	341390	3.17396	1.08356e+06	5.2679	205690
Lula 1	2003	27 - DESPORTO E LAZER	812 - DESPORTO COMUNITÁRIO	MODERNIZACAO DE INFRA-ESTRUTURA ESPORTIVA PARA USO DE COMUNIDADES CARENTES - MODERNIZAÇÃO E REFORMA DO ESTÁDIO WALTER BRAGA - CONCEIÇÃO - PB	20121	3.17396	63863.2	5.2679	12123.1
Lula 1	2003	27 - DESPORTO E LAZER	812 - DESPORTO COMUNITÁRIO	MODERNIZACAO DE INFRA-ESTRUTURA ESPORTIVA PARA USO DE COMUNIDADES CARENTES - NACIONAL	1.51152e+06	3.17396	4.79748e+06	5.2679	910701
Lula 1	2003	27 - DESPORTO E LAZER	812 - DESPORTO COMUNITÁRIO	MODERNIZACAO DE INFRA-ESTRUTURA ESPORTIVA PARA USO DE COMUNIDADES CARENTES - PONTÃO - RS	40000	3.17396	126958	5.2679	24100.3
Lula 1	2003	27 - DESPORTO E LAZER	812 - DESPORTO COMUNITÁRIO	MODERNIZACAO DE INFRA-ESTRUTURA ESPORTIVA PARA USO DE COMUNIDADES CARENTES - REFORMA, AMPLIAÇÃO E EQUIPAMENTO DE GINÁSIO POLIESPORTIVO - ESPIGÃO D'OESTE - RO	195080	3.17396	619175	5.2679	117537
Lula 1	2003	27 - DESPORTO E LAZER	812 - DESPORTO COMUNITÁRIO	MODERNIZACAO DE INFRA-ESTRUTURA ESPORTIVA PARA USO DE COMUNIDADES CARENTES - REFORMA, AMPLIAÇÃO E EQUIPAMENTO DE GINÁSIO POLIESPORTIVO - FÁTIMA DO SUL - MS	100000	3.17396	317396	5.2679	60250.9
Lula 1	2003	27 - DESPORTO E LAZER	812 - DESPORTO COMUNITÁRIO	MODERNIZACAO DE INFRA-ESTRUTURA ESPORTIVA PARA USO DE COMUNIDADES CARENTES - REFORMA, AMPLIAÇÃO E EQUIPAMENTO DE GINÁSIO POLIESPORTIVO - INHUMAS - GO	52050	3.17396	165204	5.2679	31360.6
Lula 1	2003	27 - DESPORTO E LAZER	812 - DESPORTO COMUNITÁRIO	MODERNIZACAO DE INFRA-ESTRUTURA ESPORTIVA PARA USO DE COMUNIDADES CARENTES - REFORMA, AMPLIAÇÃO E EQUIPAMENTO DE GINÁSIO POLIESPORTIVO - ITIRUÇU - BA	25744	3.17396	81710.3	5.2679	15511
Lula 1	2003	27 - DESPORTO E LAZER	812 - DESPORTO COMUNITÁRIO	MODERNIZACAO DE INFRA-ESTRUTURA ESPORTIVA PARA USO DE COMUNIDADES CARENTES - REFORMA, AMPLIAÇÃO E EQUIPAMENTO DE GINÁSIO POLIESPORTIVO - SANTA LÚCIA - SP	171040	3.17396	542873	5.2679	103053
Lula 1	2003	27 - DESPORTO E LAZER	812 - DESPORTO COMUNITÁRIO	MODERNIZACAO DE INFRA-ESTRUTURA ESPORTIVA PARA USO DE COMUNIDADES CARENTES - REFORMA, AMPLIAÇÃO E EQUIPAMENTO DE GINÁSIO POLIESPORTIVO - UBIRAJARA - SP	60000	3.17396	190437	5.2679	36150.5
Lula 1	2003	27 - DESPORTO E LAZER	812 - DESPORTO COMUNITÁRIO	MODERNIZACAO DE INFRA-ESTRUTURA ESPORTIVA PARA USO DE COMUNIDADES CARENTES - REFORMA, AMPLIAÇÃO E EQUIPAMENTO DE QUADRA DE ESPORTE COBERTA - AMARAL FERRADOR - RS	100000	3.17396	317396	5.2679	60250.9
Lula 1	2003	27 - DESPORTO E LAZER	812 - DESPORTO COMUNITÁRIO	MODERNIZACAO DE INFRA-ESTRUTURA ESPORTIVA PARA USO DE COMUNIDADES CARENTES - REFORMA, AMPLIAÇÃO E EQUIPAMENTO DE QUADRA DE ESPORTE COBERTA EM MUNICÍPIOS - ESTADO DO PARANÁ.	170000	3.17396	539572	5.2679	102426
Lula 1	2003	27 - DESPORTO E LAZER	812 - DESPORTO COMUNITÁRIO	MODERNIZACAO DE INFRA-ESTRUTURA ESPORTIVA PARA USO DE COMUNIDADES CARENTES - REFORMA, AMPLIAÇÃO E EQUIPAMENTO DE QUADRA DE ESPORTE COBERTA - JUPI - PE	53880	3.17396	171013	5.2679	32463.2
Lula 1	2003	27 - DESPORTO E LAZER	812 - DESPORTO COMUNITÁRIO	MODERNIZACAO DE INFRA-ESTRUTURA ESPORTIVA PARA USO DE COMUNIDADES CARENTES - REFORMA, AMPLIAÇÃO E EQUIPAMENTO DE QUADRA DE ESPORTE COBERTA - QUIXADÁ - CE (COLÉGIO VIRGÍLIO TÁVORA)	90000	3.17396	285656	5.2679	54225.8
Lula 1	2003	27 - DESPORTO E LAZER	812 - DESPORTO COMUNITÁRIO	MODERNIZACAO DE INFRA-ESTRUTURA ESPORTIVA PARA USO DE COMUNIDADES CARENTES - REFORMA, AMPLIAÇÃO E EQUIPAMENTO DE QUADRA DE ESPORTE COBERTA - SÃO FÉLIX DE MINAS - MG	70000	3.17396	222177	5.2679	42175.6
Lula 1	2003	27 - DESPORTO E LAZER	812 - DESPORTO COMUNITÁRIO	MODERNIZACAO DE INFRA-ESTRUTURA ESPORTIVA PARA USO DE COMUNIDADES CARENTES - REFORMA, AMPLIAÇÃO E EQUIPAMENTO DE QUADRA DE ESPORTE - JUIZ DE FORA - MG	40000	3.17396	126958	5.2679	24100.3
Lula 1	2003	27 - DESPORTO E LAZER	812 - DESPORTO COMUNITÁRIO	MODERNIZACAO DE INFRA-ESTRUTURA ESPORTIVA PARA USO DE COMUNIDADES CARENTES - REFORMA, AMPLIAÇÃO E EQUIPAMENTO DE QUADRA DE ESPORTE - NOVA LUZITÂNIA - SP	68416	3.17396	217149	5.2679	41221.2
Lula 1	2003	27 - DESPORTO E LAZER	812 - DESPORTO COMUNITÁRIO	MODERNIZACAO DE INFRA-ESTRUTURA ESPORTIVA PARA USO DE COMUNIDADES CARENTES - REFORMA E COBERTURA DE QUADRAS DE ESPORTE - UBERLÂNDIA - MG	150000	3.17396	476093	5.2679	90376.3
Lula 1	2003	27 - DESPORTO E LAZER	812 - DESPORTO COMUNITÁRIO	PROMOCAO DE EVENTOS DE ESPORTE E DE LAZER - NACIONAL	29240	3.17396	92806.4	5.2679	17617.4
Lula 1	2003	27 - DESPORTO E LAZER	812 - DESPORTO COMUNITÁRIO	PROMOCAO DE EVENTOS ESPORTIVOS DE IDENTIDADE CULTURAL E CRIACAO NACIONAL - NACIONAL	1.11741e+06	3.17396	3.54661e+06	5.2679	673250
Lula 1	2003	27 - DESPORTO E LAZER	812 - DESPORTO COMUNITÁRIO	PROMOCAO DE EVENTOS ESPORTIVOS NA ESCOLA - NACIONAL	700184	3.17396	2.22235e+06	5.2679	421867
Lula 1	2003	27 - DESPORTO E LAZER	812 - DESPORTO COMUNITÁRIO	PUBLICIDADE DE UTILIDADE PUBLICA - NACIONAL	739809	3.17396	2.34812e+06	5.2679	445742
Lula 1	2004	27 - DESPORTO E LAZER	121 - PLANEJAMENTO E ORÇAMENTO	2600 - AVALIACAO DAS POLITICAS PUBLICAS E DE PROGRAMAS DE ESPORTE E DE LAZER	766796	2.90389	2.2267e+06	5.2679	422691
Lula 1	2004	27 - DESPORTO E LAZER	122 - ADMINISTRAÇÃO GERAL	2000 - ADMINISTRACAO DA UNIDADE	2.27254e+07	2.90389	6.5992e+07	5.2679	1.25272e+07
Lula 1	2004	27 - DESPORTO E LAZER	122 - ADMINISTRAÇÃO GERAL	2272 - GESTAO E ADMINISTRACAO DO PROGRAMA	380000	2.90389	1.10348e+06	5.2679	209472
Lula 1	2004	27 - DESPORTO E LAZER	128 - FORMAÇÃO DE RECURSOS HUMANOS	2366 - CAPACITACAO DE GESTORES DE ESPORTE E DE LAZER	88146.9	2.90389	255969	5.2679	48590.4
Lula 1	2004	27 - DESPORTO E LAZER	128 - FORMAÇÃO DE RECURSOS HUMANOS	2456 - CAPACITACAO DE RECURSOS HUMANOS PARA O ESPORTE DE ALTORENDIMENTO	239236	2.90389	694717	5.2679	131877
Lula 1	2004	27 - DESPORTO E LAZER	128 - FORMAÇÃO DE RECURSOS HUMANOS	4572 - CAPACITACAO DE SERVIDORES PUBLICOS FEDERAIS EM PROCESSO DE QUALIFICACAO E REQUALIFICACAO	108868	2.90389	316141	5.2679	60012.8
Lula 1	2004	27 - DESPORTO E LAZER	131 - COMUNICAÇÃO SOCIAL	4641 - PUBLICIDADE DE UTILIDADE PUBLICA	948067	2.90389	2.75309e+06	5.2679	522616
Lula 1	2004	27 - DESPORTO E LAZER	301 - ATENÇÃO BÁSICA	2004 - ASSISTENCIA MEDICA E ODONTOLOGICA AOS SERVIDORES, EMPREGADOS E SEUS DEPENDENTES	149940	2.90389	435410	5.2679	82653.4
Lula 1	2004	27 - DESPORTO E LAZER	306 - ALIMENTAÇÃO E NUTRIÇÃO	2012 - AUXILIO-ALIMENTACAO AOS SERVIDORES E EMPREGADOS	316959	2.90389	920416	5.2679	174722
Lula 1	2004	27 - DESPORTO E LAZER	331 - PROTEÇÃO E BENEFÍCIOS AO TRABALHADOR	2011 - AUXILIO-TRANSPORTE AOS SERVIDORES E EMPREGADOS	160071	2.90389	464830	5.2679	88238.2
Lula 1	2004	27 - DESPORTO E LAZER	365 - EDUCAÇÃO INFANTIL	2010 - ASSISTENCIA PRE-ESCOLAR AOS DEPENDENTES DOS SERVIDORESE EMPREGADOS	34394.8	2.90389	99878.9	5.2679	18959.9
Lula 1	2004	27 - DESPORTO E LAZER	811 - DESPORTO DE RENDIMENTO	1055 - IMPLANTACAO DE CENTROS CIENTIFICOS E TECNOLOGICOS PARAO ESPORTE	962348	2.90389	2.79456e+06	5.2679	530488
Lula 1	2004	27 - DESPORTO E LAZER	811 - DESPORTO DE RENDIMENTO	2358 - FUNCIONAMENTO DE NUCLEOS DE CATEGORIAS DE BASE DO ESPORTE DE ALTO RENDIMENTO	148856	2.90389	432263	5.2679	82056
Lula 1	2004	27 - DESPORTO E LAZER	811 - DESPORTO DE RENDIMENTO	2360 - CAPTACAO E PROMOCAO DE EVENTOS ESPORTIVOS INTERNACIONAIS DE ALTO RENDIMENTO	627552	2.90389	1.82235e+06	5.2679	345934
Lula 1	2004	27 - DESPORTO E LAZER	811 - DESPORTO DE RENDIMENTO	2430 - REALIZACAO DOS JOGOS PAN-AMERICANOS DE 2007 NO RIO DE JANEIRO	94752	2.90389	275150	5.2679	52231.4
Lula 1	2004	27 - DESPORTO E LAZER	811 - DESPORTO DE RENDIMENTO	2440 - PROMOCAO DE EVENTOS CIENTIFICOS E TECNOLOGICOS PARA O ESPORTE DE ALTO RENDIMENTO	726660	2.90389	2.11014e+06	5.2679	400567
Lula 1	2004	27 - DESPORTO E LAZER	811 - DESPORTO DE RENDIMENTO	2486 - PARTICIPACAO DE DELEGACAO BRASILEIRA EM COMPETICOES INTERNACIONAIS DE ALTO RENDIMENTO PARA PESSOAS PORTADORASDE DEFICIENCIA	131844	2.90389	382860	5.2679	72677.8
Lula 1	2004	27 - DESPORTO E LAZER	811 - DESPORTO DE RENDIMENTO	2490 - PARTICIPACAO DE DELEGACAO BRASILEIRA EM COMPETICOES INTERNACIONAIS DE ALTO RENDIMENTO	886839	2.90389	2.57529e+06	5.2679	488864
Lula 1	2004	27 - DESPORTO E LAZER	811 - DESPORTO DE RENDIMENTO	2500 - PROMOCAO DE EVENTOS ESPORTIVOS NACIONAIS DE ALTO RENDIMENTO	1.20206e+06	2.90389	3.49065e+06	5.2679	662627
Lula 1	2004	27 - DESPORTO E LAZER	811 - DESPORTO DE RENDIMENTO	2504 - PROMOCAO DE EVENTOS ESPORTIVOS DE ALTO RENDIMENTO PARAPESSOAS PORTADORAS DE DEFICIENCIA	690156	2.90389	2.00414e+06	5.2679	380444
Lula 1	2004	27 - DESPORTO E LAZER	811 - DESPORTO DE RENDIMENTO	3950 - IMPLANTACAO DE INFRA-ESTRUTURA PARA A REALIZACAO DOS JOGOS PAN-AMERICANOS DE 2007 NO RIO DE JANEIRO	1.14443e+07	2.90389	3.32331e+07	5.2679	6.3086e+06
Lula 1	2004	27 - DESPORTO E LAZER	811 - DESPORTO DE RENDIMENTO	8003 - AVALIACAO DE ATLETAS DE ALTO RENDIMENTO	343680	2.90389	998012	5.2679	189452
Lula 1	2004	27 - DESPORTO E LAZER	811 - DESPORTO DE RENDIMENTO	8005 - DETECCAO DE TALENTOS ESPORTIVOS	91081.1	2.90389	264490	5.2679	50207.8
Lula 1	2004	27 - DESPORTO E LAZER	811 - DESPORTO DE RENDIMENTO	86AL - REALIZACAO DOS JOGOS PAN-AMERICANOS DE 2007 NO RIO DE JANEIRO (CREDITO EXTRAORDINARIO)	25000000	2.90389	72597365	5.2679	1.37811e+07
Lula 1	2004	27 - DESPORTO E LAZER	812 - DESPORTO COMUNITÁRIO	2352 - PRODUCAO DE MATERIAL ESPORTIVO POR COMUNIDADES CARENTES EM SITUACAO DE VULNERABILIDADE SOCIAL - PINTANDO A CIDADANIA	1.77173e+06	2.90389	5.14493e+06	5.2679	976656
Lula 1	2004	27 - DESPORTO E LAZER	812 - DESPORTO COMUNITÁRIO	2362 - PRODUCAO DE MATERIAL ESPORTIVO POR DETENTOS - PINTANDOA LIBERDADE	9.60549e+06	2.90389	2.78933e+07	5.2679	5.29496e+06
Lula 1	2004	27 - DESPORTO E LAZER	812 - DESPORTO COMUNITÁRIO	2364 - PARTICIPACAO DE DELEGACAO BRASILEIRA EM COMPETICOES INTERNACIONAIS DE ESPORTE EDUCACIONAL	286659	2.90389	832428	5.2679	158019
Lula 1	2004	27 - DESPORTO E LAZER	812 - DESPORTO COMUNITÁRIO	2382 - PRODUCAO DE MATERIAL ESPORTIVO POR MENORES EM CONFLITOCOM A LEI - PINTANDO A ESPERANCA	1000000	2.90389	2.90389e+06	5.2679	551243
Lula 1	2004	27 - DESPORTO E LAZER	812 - DESPORTO COMUNITÁRIO	2426 - FUNCIONAMENTO DE CENTROS DE DESENVOLVIMENTO DO ESPORTERECREATIVO E DE LAZER - REDE CEDES	22580	2.90389	65569.9	5.2679	12447.1
Lula 1	2004	27 - DESPORTO E LAZER	812 - DESPORTO COMUNITÁRIO	2428 - PROMOCAO DE EVENTOS CIENTIFICOS E TECNOLOGICOS VOLTADOS AO DESENVOLVIMENTO DE POLITICAS SOCIAIS DO ESPORTE RECREATIVO E DE LAZER	347485	2.90389	1.00906e+06	5.2679	191549
Lula 1	2004	27 - DESPORTO E LAZER	812 - DESPORTO COMUNITÁRIO	2494 - PROMOCAO DE EVENTOS ESPORTIVOS DE IDENTIDADE CULTURAL E DE CRIACAO NACIONAL	550000	2.90389	1.59714e+06	5.2679	303184
Lula 1	2004	27 - DESPORTO E LAZER	812 - DESPORTO COMUNITÁRIO	2626 - PROMOCAO DE EVENTOS DE ESPORTE EDUCACIONAL	2.09827e+06	2.90389	6.09316e+06	5.2679	1.15666e+06
Lula 1	2004	27 - DESPORTO E LAZER	812 - DESPORTO COMUNITÁRIO	2667 - FUNCIONAMENTO DE NUCLEOS DE ESPORTE RECREATIVO E DE LAZER	6.41054e+06	2.90389	1.86155e+07	5.2679	3.53377e+06
Lula 1	2004	27 - DESPORTO E LAZER	812 - DESPORTO COMUNITÁRIO	3073 - MODERNIZACAO DE NUCLEOS DE ESPORTE E DE LAZER	7746640	2.90389	2.24954e+07	5.2679	4.27028e+06
Lula 1	2004	27 - DESPORTO E LAZER	812 - DESPORTO COMUNITÁRIO	3987 - DIAGNOSTICO DA ESTRUTURA NACIONAL ESPORTIVA E DE LAZER	178833	2.90389	519314	5.2679	98580.8
Lula 1	2004	27 - DESPORTO E LAZER	812 - DESPORTO COMUNITÁRIO	3988 - IMPLANTACAO DE CENTROS DE DESENVOLVIMENTO DO ESPORTE RECREATIVO E DE LAZER - REDE CEDES	55562	2.90389	161346	5.2679	30628.2
Lula 1	2004	27 - DESPORTO E LAZER	812 - DESPORTO COMUNITÁRIO	4377 - FUNCIONAMENTO DE NUCLEOS DE ESPORTE EDUCACIONAL	2.20473e+07	2.90389	6.4023e+07	5.2679	1.21534e+07
Lula 1	2004	27 - DESPORTO E LAZER	812 - DESPORTO COMUNITÁRIO	5069 - IMPLANTACAO DE INFRA-ESTRUTURA PARA O DESENVOLVIMENTO DO ESPORTE EDUCACIONAL	4.08547e+06	2.90389	1.18638e+07	5.2679	2.25209e+06
Lula 1	2004	27 - DESPORTO E LAZER	812 - DESPORTO COMUNITÁRIO	5450 - IMPLANTACAO DE NUCLEOS DE ESPORTE RECREATIVO E DE LAZER	2.33506e+07	2.90389	6.78077e+07	5.2679	1.28719e+07
Lula 1	2004	27 - DESPORTO E LAZER	812 - DESPORTO COMUNITÁRIO	6224 - PROMOCAO DE EVENTOS DE ESPORTE RECREATIVO E DE LAZER	219496	2.90389	637393	5.2679	120996
Lula 1	2005	27 - DESPORTO E LAZER	121 - PLANEJAMENTO E ORÇAMENTO	2600 - AVALIACAO DAS POLITICAS PUBLICAS E DE PROGRAMAS DE ESPORTE E DE LAZER	549000	2.69877	1.48163e+06	5.2679	281255
Lula 1	2005	27 - DESPORTO E LAZER	122 - ADMINISTRAÇÃO GERAL	2000 - ADMINISTRACAO DA UNIDADE	2.25632e+07	2.69877	6.08929e+07	5.2679	1.15592e+07
Lula 1	2005	27 - DESPORTO E LAZER	122 - ADMINISTRAÇÃO GERAL	2272 - GESTAO E ADMINISTRACAO DO PROGRAMA	850046	2.69877	2.29408e+06	5.2679	435483
Lula 1	2005	27 - DESPORTO E LAZER	126 - TECNOLOGIA DA INFORMAÇÃO	3956 - IMPLANTACAO DO SISTEMA CENTRO DE DOCUMENTACAO E INFORMACAO DO MINISTERIO DO ESPORTE - CEDIME	13000	2.69877	35084	5.2679	6659.96
Lula 1	2005	27 - DESPORTO E LAZER	128 - FORMAÇÃO DE RECURSOS HUMANOS	2366 - CAPACITACAO DE GESTORES DE ESPORTE E DE LAZER	3300	2.69877	8905.94	5.2679	1690.61
Lula 1	2005	27 - DESPORTO E LAZER	128 - FORMAÇÃO DE RECURSOS HUMANOS	2456 - CAPACITACAO DE RECURSOS HUMANOS PARA O ESPORTE DE ALTORENDIMENTO	149825	2.69877	404344	5.2679	76756.1
Lula 1	2005	27 - DESPORTO E LAZER	128 - FORMAÇÃO DE RECURSOS HUMANOS	4572 - CAPACITACAO DE SERVIDORES PUBLICOS FEDERAIS EM PROCESSO DE QUALIFICACAO E REQUALIFICACAO	159685	2.69877	430954	5.2679	81807.6
Lula 1	2005	27 - DESPORTO E LAZER	131 - COMUNICAÇÃO SOCIAL	4641 - PUBLICIDADE DE UTILIDADE PUBLICA	1.08781e+06	2.69877	2.93576e+06	5.2679	557292
Lula 1	2005	27 - DESPORTO E LAZER	301 - ATENÇÃO BÁSICA	2004 - ASSISTENCIA MEDICA E ODONTOLOGICA AOS SERVIDORES, EMPREGADOS E SEUS DEPENDENTES	253317	2.69877	683644	5.2679	129775
Lula 1	2005	27 - DESPORTO E LAZER	306 - ALIMENTAÇÃO E NUTRIÇÃO	2012 - AUXILIO-ALIMENTACAO AOS SERVIDORES E EMPREGADOS	342452	2.69877	924198	5.2679	175440
Lula 1	2005	27 - DESPORTO E LAZER	331 - PROTEÇÃO E BENEFÍCIOS AO TRABALHADOR	2011 - AUXILIO-TRANSPORTE AOS SERVIDORES E EMPREGADOS	160251	2.69877	432482	5.2679	82097.6
Lula 1	2005	27 - DESPORTO E LAZER	365 - EDUCAÇÃO INFANTIL	2010 - ASSISTENCIA PRE-ESCOLAR AOS DEPENDENTES DOS SERVIDORESE EMPREGADOS	33886.5	2.69877	91451.9	5.2679	17360.2
Lula 1	2005	27 - DESPORTO E LAZER	573 - DIFUSÃO DO CONHECIMENTO CIENTÍFICO E TECNOLÓGICO	8453 - EDICAO E DISTRIBUICAO DE MATERIAL TECNICO E CIENTIFICORELACIONADOS AO ESPORTE RECREATIVO E AO LAZER.	77070	2.69877	207994	5.2679	39483.3
Lula 1	2005	27 - DESPORTO E LAZER	811 - DESPORTO DE RENDIMENTO	09HW - CONCESSAO DE BOLSA A ATLETAS	1518000	2.69877	4.09673e+06	5.2679	777679
Lula 1	2005	27 - DESPORTO E LAZER	811 - DESPORTO DE RENDIMENTO	1055 - IMPLANTACAO DE CENTROS CIENTIFICOS E TECNOLOGICOS PARAO ESPORTE	682000	2.69877	1.84056e+06	5.2679	349392
Lula 1	2005	27 - DESPORTO E LAZER	811 - DESPORTO DE RENDIMENTO	1616 - MODERNIZACAO DE CENTROS CIENTIFICOS E TECNOLOGICOS PARA O ESPORTE	184095	2.69877	496831	5.2679	94312.9
Lula 1	2005	27 - DESPORTO E LAZER	811 - DESPORTO DE RENDIMENTO	2358 - FUNCIONAMENTO DE NUCLEOS DE CATEGORIAS DE BASE DO ESPORTE DE ALTO RENDIMENTO	147402	2.69877	397805	5.2679	75515
Lula 1	2005	27 - DESPORTO E LAZER	811 - DESPORTO DE RENDIMENTO	2360 - CAPTACAO E PROMOCAO DE EVENTOS ESPORTIVOS INTERNACIONAIS DE ALTO RENDIMENTO	348420	2.69877	940306	5.2679	178497
Lula 1	2005	27 - DESPORTO E LAZER	811 - DESPORTO DE RENDIMENTO	2430 - REALIZACAO DOS JOGOS PAN-AMERICANOS DE 2007 NO RIO DE JANEIRO	522407	2.69877	1409856	5.2679	267632
Lula 1	2005	27 - DESPORTO E LAZER	811 - DESPORTO DE RENDIMENTO	2440 - PROMOCAO DE EVENTOS CIENTIFICOS E TECNOLOGICOS PARA O ESPORTE DE ALTO RENDIMENTO	477085	2.69877	1.28754e+06	5.2679	244413
Lula 1	2005	27 - DESPORTO E LAZER	811 - DESPORTO DE RENDIMENTO	2486 - PARTICIPACAO DE DELEGACAO BRASILEIRA EM COMPETICOES INTERNACIONAIS DE ALTO RENDIMENTO PARA PESSOAS PORTADORASDE DEFICIENCIA	183634	2.69877	495586	5.2679	94076.7
Lula 1	2005	27 - DESPORTO E LAZER	811 - DESPORTO DE RENDIMENTO	2490 - PARTICIPACAO DE DELEGACAO BRASILEIRA EM COMPETICOES INTERNACIONAIS DE ALTO RENDIMENTO	1.06335e+06	2.69877	2.86973e+06	5.2679	544759
Lula 1	2005	27 - DESPORTO E LAZER	811 - DESPORTO DE RENDIMENTO	2500 - PROMOCAO DE EVENTOS ESPORTIVOS NACIONAIS DE ALTO RENDIMENTO	309416	2.69877	835042	5.2679	158515
Lula 1	2005	27 - DESPORTO E LAZER	811 - DESPORTO DE RENDIMENTO	2504 - PROMOCAO DE EVENTOS ESPORTIVOS DE ALTO RENDIMENTO PARAPESSOAS PORTADORAS DE DEFICIENCIA	389763	2.69877	1.05188e+06	5.2679	199678
Lula 1	2005	27 - DESPORTO E LAZER	811 - DESPORTO DE RENDIMENTO	3950 - IMPLANTACAO DE INFRA-ESTRUTURA PARA A REALIZACAO DOS JOGOS PAN-AMERICANOS DE 2007 NO RIO DE JANEIRO	5.06913e+06	2.69877	1.36804e+07	5.2679	2.59694e+06
Lula 1	2005	27 - DESPORTO E LAZER	811 - DESPORTO DE RENDIMENTO	8003 - AVALIACAO DE ATLETAS DE ALTO RENDIMENTO	25924.7	2.69877	69964.7	5.2679	13281.3
Lula 1	2005	27 - DESPORTO E LAZER	811 - DESPORTO DE RENDIMENTO	8005 - DETECCAO DE TALENTOS ESPORTIVOS	80000	2.69877	215902	5.2679	40984.4
Lula 1	2005	27 - DESPORTO E LAZER	812 - DESPORTO COMUNITÁRIO	2352 - PRODUCAO DE MATERIAL ESPORTIVO POR COMUNIDADES CARENTES EM SITUACAO DE VULNERABILIDADE SOCIAL - PINTANDO A CIDADANIA	3.78302e+06	2.69877	1.02095e+07	5.2679	1.93806e+06
Lula 1	2005	27 - DESPORTO E LAZER	812 - DESPORTO COMUNITÁRIO	2362 - PRODUCAO DE MATERIAL ESPORTIVO POR DETENTOS - PINTANDOA LIBERDADE	5.60653e+06	2.69877	1.51307e+07	5.2679	2.87225e+06
Lula 1	2005	27 - DESPORTO E LAZER	812 - DESPORTO COMUNITÁRIO	2364 - PARTICIPACAO DE DELEGACAO BRASILEIRA EM COMPETICOES INTERNACIONAIS DE ESPORTE EDUCACIONAL	498652	2.69877	1.34575e+06	5.2679	255462
Lula 1	2005	27 - DESPORTO E LAZER	812 - DESPORTO COMUNITÁRIO	2382 - PRODUCAO DE MATERIAL ESPORTIVO POR ADOLESCENTES EM CONFLITO COM A LEI - PINTANDO A ESPERANCA	719280	2.69877	1.94117e+06	5.2679	368491
Lula 1	2005	27 - DESPORTO E LAZER	812 - DESPORTO COMUNITÁRIO	2426 - FUNCIONAMENTO DE CENTROS DE DESENVOLVIMENTO DO ESPORTERECREATIVO E DE LAZER - REDE CEDES	137096	2.69877	369991	5.2679	70235
Lula 1	2005	27 - DESPORTO E LAZER	812 - DESPORTO COMUNITÁRIO	2428 - PROMOCAO DE EVENTOS CIENTIFICOS E TECNOLOGICOS VOLTADOS AO DESENVOLVIMENTO DE POLITICAS SOCIAIS DO ESPORTE RECREATIVO E DE LAZER	171701	2.69877	463382	5.2679	87963.4
Lula 1	2005	27 - DESPORTO E LAZER	812 - DESPORTO COMUNITÁRIO	2494 - REALIZACAO DOS JOGOS DOS POVOS INDIGENAS	800000	2.69877	2.15902e+06	5.2679	409844
Lula 1	2005	27 - DESPORTO E LAZER	812 - DESPORTO COMUNITÁRIO	2626 - PROMOCAO DE EVENTOS DE ESPORTE EDUCACIONAL	1.95721e+06	2.69877	5.28207e+06	5.2679	1.00269e+06
Lula 1	2005	27 - DESPORTO E LAZER	812 - DESPORTO COMUNITÁRIO	2667 - FUNCIONAMENTO DE NUCLEOS DE ESPORTE RECREATIVO E DE LAZER	4.79989e+06	2.69877	1.29538e+07	5.2679	2.45901e+06
Lula 1	2005	27 - DESPORTO E LAZER	812 - DESPORTO COMUNITÁRIO	3073 - MODERNIZACAO DE NUCLEOS DE ESPORTE E DE LAZER	330724	2.69877	892547	5.2679	169431
Lula 1	2005	27 - DESPORTO E LAZER	812 - DESPORTO COMUNITÁRIO	3987 - DIAGNOSTICO DA ESTRUTURA NACIONAL ESPORTIVA E DE LAZER	571950	2.69877	1.54356e+06	5.2679	293013
Lula 1	2005	27 - DESPORTO E LAZER	812 - DESPORTO COMUNITÁRIO	3988 - IMPLANTACAO DE CENTROS DE DESENVOLVIMENTO DO ESPORTE RECREATIVO E DE LAZER - REDE CEDES	52216.8	2.69877	140921	5.2679	26750.9
Lula 1	2005	27 - DESPORTO E LAZER	812 - DESPORTO COMUNITÁRIO	4377 - FUNCIONAMENTO DE NUCLEOS DE ESPORTE EDUCACIONAL	4.64174e+07	2.69877	1.2527e+08	5.2679	2.37798e+07
Lula 1	2005	27 - DESPORTO E LAZER	812 - DESPORTO COMUNITÁRIO	5069 - IMPLANTACAO DE INFRA-ESTRUTURA PARA O DESENVOLVIMENTO DO ESPORTE EDUCACIONAL	658516	2.69877	1.77718e+06	5.2679	337361
Lula 1	2005	27 - DESPORTO E LAZER	812 - DESPORTO COMUNITÁRIO	5450 - IMPLANTACAO DE NUCLEOS DE ESPORTE RECREATIVO E DE LAZER	4265000	2.69877	1.15103e+07	5.2679	2.18498e+06
Lula 1	2005	27 - DESPORTO E LAZER	812 - DESPORTO COMUNITÁRIO	6770 - REMUNERACAO AS INSTITUICOES FINANCEIRAS PUBLICAS PELA OPERACIONALIZACAO DE PROJETOS DE DESENVOLVIMENTO DO ESPORTE	2.17609e+06	2.69877	5.87276e+06	5.2679	1.11482e+06
Lula 1	2005	27 - DESPORTO E LAZER	812 - DESPORTO COMUNITÁRIO	8473 - FOMENTO A EVENTOS INTERDISCIPLINARES DO ESPORTE RECREATIVO E DO LAZER	149608	2.69877	403758	5.2679	76645
Lula 1	2005	12 - EDUCAÇÃO	813 - LAZER	09EM - APOIO AO DESENVOLVIMENTO DE ATIVIDADES EDUCACIONAIS, CULTURAIS E DE LAZER EM ESCOLAS ABERTAS NOS FINAIS DE SEMANA	5000000	2.69877	1.34939e+07	5.2679	2.56152e+06
Lula 1	2006	27 - DESPORTO E LAZER	121 - PLANEJAMENTO E ORÇAMENTO	2600 - AVALIACAO DAS POLITICAS PUBLICAS E DE PROGRAMAS DE ESPORTE E DE LAZER	2.39275e+06	2.55348	6.10984e+06	5.2679	1.15983e+06
Lula 1	2006	27 - DESPORTO E LAZER	122 - ADMINISTRAÇÃO GERAL	09HB - CONTRIBUICAO DA UNIAO, DE SUAS AUTARQUIAS E FUNDACOES PARA O CUSTEIO DO REGIME DE PREVIDENCIA DOS SERVIDORES PUBLICOS FEDERAIS	491215	2.55348	1.25431e+06	5.2679	238104
Lula 1	2006	27 - DESPORTO E LAZER	122 - ADMINISTRAÇÃO GERAL	2000 - ADMINISTRACAO DA UNIDADE	2.47098e+07	2.55348	6.3096e+07	5.2679	1.19775e+07
Lula 1	2006	27 - DESPORTO E LAZER	122 - ADMINISTRAÇÃO GERAL	2272 - GESTAO E ADMINISTRACAO DO PROGRAMA	1.08195e+07	2.55348	2.76274e+07	5.2679	5.24448e+06
Lula 1	2006	27 - DESPORTO E LAZER	122 - ADMINISTRAÇÃO GERAL	4641 - PUBLICIDADE DE UTILIDADE PUBLICA	339077	2.55348	865828	5.2679	164359
Lula 1	2006	27 - DESPORTO E LAZER	128 - FORMAÇÃO DE RECURSOS HUMANOS	2366 - CAPACITACAO DE GESTORES DE ESPORTE E DE LAZER	475026	2.55348	1.21297e+06	5.2679	230257
Lula 1	2006	27 - DESPORTO E LAZER	128 - FORMAÇÃO DE RECURSOS HUMANOS	2456 - CAPACITACAO DE RECURSOS HUMANOS PARA O ESPORTE DE ALTORENDIMENTO	879859	2.55348	2246706	5.2679	426490
Lula 1	2006	27 - DESPORTO E LAZER	128 - FORMAÇÃO DE RECURSOS HUMANOS	4572 - CAPACITACAO DE SERVIDORES PUBLICOS FEDERAIS EM PROCESSO DE QUALIFICACAO E REQUALIFICACAO	164030	2.55348	418849	5.2679	79509.6
Lula 1	2006	27 - DESPORTO E LAZER	131 - COMUNICAÇÃO SOCIAL	4641 - PUBLICIDADE DE UTILIDADE PUBLICA	2.95117e+06	2.55348	7.53577e+06	5.2679	1.43051e+06
Lula 1	2006	27 - DESPORTO E LAZER	301 - ATENÇÃO BÁSICA	2004 - ASSISTENCIA MEDICA E ODONTOLOGICA AOS SERVIDORES, EMPREGADOS E SEUS DEPENDENTES	262656	2.55348	670688	5.2679	127316
Lula 1	2006	27 - DESPORTO E LAZER	306 - ALIMENTAÇÃO E NUTRIÇÃO	2012 - AUXILIO-ALIMENTACAO AOS SERVIDORES E EMPREGADOS	341551	2.55348	872146	5.2679	165559
Lula 1	2006	27 - DESPORTO E LAZER	331 - PROTEÇÃO E BENEFÍCIOS AO TRABALHADOR	2011 - AUXILIO-TRANSPORTE AOS SERVIDORES E EMPREGADOS	206724	2.55348	527867	5.2679	100204
Lula 1	2006	27 - DESPORTO E LAZER	365 - EDUCAÇÃO INFANTIL	2010 - ASSISTENCIA PRE-ESCOLAR AOS DEPENDENTES DOS SERVIDORESE EMPREGADOS	30873.2	2.55348	78834.1	5.2679	14965
Lula 1	2006	27 - DESPORTO E LAZER	573 - DIFUSÃO DO CONHECIMENTO CIENTÍFICO E TECNOLÓGICO	2438 - PROMOCAO DA COOPERACAO E INTERCAMBIO INTERNACIONAL	200000	2.55348	510697	5.2679	96945.1
Lula 1	2006	27 - DESPORTO E LAZER	573 - DIFUSÃO DO CONHECIMENTO CIENTÍFICO E TECNOLÓGICO	8453 - EDICAO E DISTRIBUICAO DE MATERIAL TECNICO E CIENTIFICORELACIONADOS AO ESPORTE RECREATIVO E AO LAZER	63540	2.55348	162248	5.2679	30799.4
Lula 1	2006	27 - DESPORTO E LAZER	811 - DESPORTO DE RENDIMENTO	09HW - CONCESSAO DE BOLSA A ATLETAS	1358750	2.55348	3.46955e+06	5.2679	658620
Lula 1	2006	27 - DESPORTO E LAZER	811 - DESPORTO DE RENDIMENTO	0B47 - APOIO A IMPLANTACAO DO PARQUE OLIMPICO DO RIO/COMPLEXODO AUTODROMO NELSON PIQUET	45000000	2.55348	114906789	5.2679	2.18126e+07
Lula 1	2006	27 - DESPORTO E LAZER	811 - DESPORTO DE RENDIMENTO	1055 - IMPLANTACAO E MODERNIZACAO DE CENTROS CIENTIFICOS E TECNOLOGICOS PARA O ESPORTE	1.67761e+06	2.55348	4.28375e+06	5.2679	813181
Lula 1	2006	27 - DESPORTO E LAZER	811 - DESPORTO DE RENDIMENTO	1D72 - IMPLANTACAO DE INFRA-ESTRUTURA TECNOLOGICA PARA A REALIZACAO DOS JOGOS PAN E PARA-PAN-AMERICANOS DE 2007 NO RIO DE JANEIRO	3.92101e+07	2.55348	1.00122e+08	5.2679	1.90061e+07
Lula 1	2006	27 - DESPORTO E LAZER	811 - DESPORTO DE RENDIMENTO	2358 - FUNCIONAMENTO DE NUCLEOS DE CATEGORIAS DE BASE DO ESPORTE DE ALTO RENDIMENTO	767387	2.55348	1.95951e+06	5.2679	371972
Lula 1	2006	27 - DESPORTO E LAZER	811 - DESPORTO DE RENDIMENTO	2430 - REALIZACAO DOS JOGOS PAN E PARA-PAN-AMERICANOS DE 2007NO RIO DE JANEIRO	3.3613e+06	2.55348	8.58303e+06	5.2679	1.62931e+06
Lula 1	2006	27 - DESPORTO E LAZER	811 - DESPORTO DE RENDIMENTO	2486 - PROMOCAO E PARTICIPACAO EM COMPETICOES INTERNACIONAIS DE ALTO RENDIMENTO PARA PESSOAS PORTADORAS DE DEFICIENCIA	692514	2.55348	1.76832e+06	5.2679	335679
Lula 1	2006	27 - DESPORTO E LAZER	811 - DESPORTO DE RENDIMENTO	2490 - PROMOCAO E PARTICIPACAO EM COMPETICOES INTERNACIONAIS DE ALTO RENDIMENTO	1.49252e+06	2.55348	3811115	5.2679	723460
Lula 1	2006	27 - DESPORTO E LAZER	811 - DESPORTO DE RENDIMENTO	2500 - PROMOCAO DE EVENTOS ESPORTIVOS NACIONAIS DE ALTO RENDIMENTO	600000	2.55348	1.53209e+06	5.2679	290835
Lula 1	2006	27 - DESPORTO E LAZER	811 - DESPORTO DE RENDIMENTO	3950 - IMPLANTACAO DE INFRA-ESTRUTURA FISICA PARA A REALIZACAO DOS JOGOS PAN E PARA-PAN-AMERICANOS DE 2007 NO RIO DEJANEIRO	2.59355e+07	2.55348	6.62258e+07	5.2679	1.25716e+07
Lula 1	2006	27 - DESPORTO E LAZER	811 - DESPORTO DE RENDIMENTO	8003 - DETECCAO E AVALIACAO DE ATLETAS DE ALTO RENDIMENTO	619190	2.55348	1.58109e+06	5.2679	300137
Lula 1	2006	27 - DESPORTO E LAZER	812 - DESPORTO COMUNITÁRIO	2352 - PRODUCAO DE MATERIAL ESPORTIVO POR COMUNIDADES EM SITUACAO DE VULNERABILIDADE SOCIAL - PINTANDO A CIDADANIA	1.21152e+07	2.55348	3.09359e+07	5.2679	5.87254e+06
Lula 1	2006	27 - DESPORTO E LAZER	812 - DESPORTO COMUNITÁRIO	2362 - PRODUCAO DE MATERIAL ESPORTIVO POR DETENTOS - PINTANDOA LIBERDADE	6.90236e+06	2.55348	1.76251e+07	5.2679	3.34575e+06
Lula 1	2006	27 - DESPORTO E LAZER	812 - DESPORTO COMUNITÁRIO	2370 - CONFERENCIA NACIONAL DO ESPORTE	967149	2.55348	2.4696e+06	5.2679	468802
Lula 1	2006	27 - DESPORTO E LAZER	812 - DESPORTO COMUNITÁRIO	2426 - FUNCIONAMENTO DE CENTROS DE DESENVOLVIMENTO DO ESPORTERECREATIVO E DE LAZER - REDE CEDES	325154	2.55348	830275	5.2679	157610
Lula 1	2006	27 - DESPORTO E LAZER	812 - DESPORTO COMUNITÁRIO	2428 - PROMOCAO DE EVENTOS CIENTIFICOS E TECNOLOGICOS VOLTADOS AO DESENVOLVIMENTO DE POLITICAS SOCIAIS DO ESPORTE RECREATIVO E DE LAZER	204366	2.55348	521845	5.2679	99061.3
Lula 1	2006	27 - DESPORTO E LAZER	812 - DESPORTO COMUNITÁRIO	2448 - SISTEMA CENTRO DE DOCUMENTACAO E INFORMACAO DO MINISTERIO DO ESPORTE - CEDIME	59184	2.55348	151125	5.2679	28688
Lula 1	2006	27 - DESPORTO E LAZER	812 - DESPORTO COMUNITÁRIO	2494 - REALIZACAO DOS JOGOS DOS POVOS INDIGENAS	221533	2.55348	565680	5.2679	107382
Lula 1	2006	27 - DESPORTO E LAZER	812 - DESPORTO COMUNITÁRIO	2626 - PROMOCAO DE EVENTOS E PARTICIPACAO DE ESTUDANTES EM COMPETICOES NACIONAIS E INTERNACIONAIS DE ESPORTE EDUCACIONAL	2.34868e+06	2.55348	5.99731e+06	5.2679	1.13846e+06
Lula 1	2006	27 - DESPORTO E LAZER	812 - DESPORTO COMUNITÁRIO	2667 - FUNCIONAMENTO DE NUCLEOS DE ESPORTE RECREATIVO E DE LAZER	7.55772e+06	2.55348	1.92985e+07	5.2679	3.66342e+06
Lula 1	2006	27 - DESPORTO E LAZER	812 - DESPORTO COMUNITÁRIO	3988 - IMPLANTACAO E MODERNIZACAO DE CENTROS DE DESENVOLVIMENTO DO ESPORTE RECREATIVO E DE LAZER - REDE CEDES	116428	2.55348	297298	5.2679	56435.7
Lula 1	2006	27 - DESPORTO E LAZER	812 - DESPORTO COMUNITÁRIO	4377 - FUNCIONAMENTO DE NUCLEOS DE ESPORTE EDUCACIONAL	4.90641e+07	2.55348	1.25284e+08	5.2679	2.37826e+07
Lula 1	2006	27 - DESPORTO E LAZER	812 - DESPORTO COMUNITÁRIO	5069 - IMPLANTACAO DE INFRA-ESTRUTURA PARA O DESENVOLVIMENTO DO ESPORTE EDUCACIONAL	2.54374e+06	2.55348	6.49541e+06	5.2679	1.23302e+06
Lula 1	2006	27 - DESPORTO E LAZER	812 - DESPORTO COMUNITÁRIO	5450 - IMPLANTACAO E MODERNIZACAO DE INFRA-ESTRUTURA PARA ESPORTE RECREATIVO E DE LAZER	1.89556e+07	2.55348	4.84027e+07	5.2679	9.18824e+06
Lula 1	2006	27 - DESPORTO E LAZER	812 - DESPORTO COMUNITÁRIO	6224 - PROMOCAO DE EVENTOS DE ESPORTE RECREATIVO E DE LAZER	100000	2.55348	255348	5.2679	48472.5
Lula 1	2006	27 - DESPORTO E LAZER	812 - DESPORTO COMUNITÁRIO	6770 - REMUNERACAO AS INSTITUICOES FINANCEIRAS PUBLICAS PELA OPERACIONALIZACAO DE PROJETOS DE DESENVOLVIMENTO DO ESPORTE	2.95959e+06	2.55348	7.55728e+06	5.2679	1.43459e+06
Lula 1	2006	27 - DESPORTO E LAZER	812 - DESPORTO COMUNITÁRIO	8473 - PROMOCAO DE EVENTOS INTERDISCIPLINARES DO ESPORTE RECREATIVO E DO LAZER	48000	2.55348	122567	5.2679	23266.8
Lula 1	2006	12 - EDUCAÇÃO	813 - LAZER	09EM - APOIO AO DESENVOLVIMENTO DE ATIVIDADES EDUCACIONAIS, CULTURAIS E DE LAZER EM ESCOLAS ABERTAS NOS FINAIS DE SEMANA	1.95597e+07	2.55348	4.99454e+07	5.2679	9.48109e+06
Lula 2	2007	27 - DESPORTO E LAZER	121 - PLANEJAMENTO E ORÇAMENTO	2600 - AVALIAÇÃO DAS POLÍTICAS PÚBLICAS E DE PROGRAMAS DE ESPORTE E DE LAZER	530330	2.37672	1.26045e+06	5.2679	239269
Lula 2	2007	27 - DESPORTO E LAZER	122 - ADMINISTRAÇÃO GERAL	09HB - CONTRIBUIÇÃO DA UNIÃO, DE SUAS AUTARQUIAS E FUNDAÇÕES PARA O CUSTEIO DO REGIME DE PREVIDÊNCIA DOS SERVIDORES PÚBLICOS FEDERAIS	615936	2.37672	1.46391e+06	5.2679	277892
Lula 2	2007	27 - DESPORTO E LAZER	122 - ADMINISTRAÇÃO GERAL	2000 - ADMINISTRAÇÃO DA UNIDADE	3.35741e+07	2.37672	7.97962e+07	5.2679	1.51476e+07
Lula 2	2007	27 - DESPORTO E LAZER	122 - ADMINISTRAÇÃO GERAL	2272 - GESTÃO E ADMINISTRAÇÃO DO PROGRAMA	1.83511e+07	2.37672	4.36155e+07	5.2679	8.27948e+06
Lula 2	2007	27 - DESPORTO E LAZER	128 - FORMAÇÃO DE RECURSOS HUMANOS	2366 - CAPACITAÇÃO DE GESTORES DE ESPORTE E DE LAZER	700000	2.37672	1.66371e+06	5.2679	315819
Lula 2	2007	27 - DESPORTO E LAZER	128 - FORMAÇÃO DE RECURSOS HUMANOS	2456 - CAPACITAÇÃO DE RECURSOS HUMANOS PARA O ESPORTE DE ALTO RENDIMENTO	1.59753e+06	2.37672	3.79689e+06	5.2679	720760
Lula 2	2007	27 - DESPORTO E LAZER	128 - FORMAÇÃO DE RECURSOS HUMANOS	4572 - CAPACITAÇÃO DE SERVIDORES PÚBLICOS FEDERAIS EM PROCESSO DE QUALIFICAÇÃO E REQUALIFICAÇÃO	238578	2.37672	567033	5.2679	107639
Lula 2	2007	27 - DESPORTO E LAZER	131 - COMUNICAÇÃO SOCIAL	4641 - PUBLICIDADE DE UTILIDADE PÚBLICA	1.19997e+07	2.37672	2.85198e+07	5.2679	5.41389e+06
Lula 2	2007	27 - DESPORTO E LAZER	301 - ATENÇÃO BÁSICA	2004 - ASSISTÊNCIA MÉDICA E ODONTOLÓGICA AOS SERVIDORES, EMPREGADOS E SEUS DEPENDENTES	251584	2.37672	597945	5.2679	113507
Lula 2	2007	27 - DESPORTO E LAZER	306 - ALIMENTAÇÃO E NUTRIÇÃO	2012 - AUXÍLIO-ALIMENTAÇÃO AOS SERVIDORES E EMPREGADOS	280547	2.37672	666783	5.2679	126575
Lula 2	2007	27 - DESPORTO E LAZER	331 - PROTEÇÃO E BENEFÍCIOS AO TRABALHADOR	2011 - AUXÍLIO-TRANSPORTE AOS SERVIDORES E EMPREGADOS	153787	2.37672	365509	5.2679	69384.1
Lula 2	2007	27 - DESPORTO E LAZER	365 - EDUCAÇÃO INFANTIL	2010 - ASSISTÊNCIA PRÉ-ESCOLAR AOS DEPENDENTES DOS SERVIDORES E EMPREGADOS	19438	2.37672	46198.7	5.2679	8769.86
Lula 2	2007	27 - DESPORTO E LAZER	573 - DIFUSÃO DO CONHECIMENTO CIENTÍFICO E TECNOLÓGICO	2438 - PROMOÇÃO DA COOPERAÇÃO E INTERCÂMBIO INTERNACIONAL	168000	2.37672	399289	5.2679	75796.7
Lula 2	2007	27 - DESPORTO E LAZER	573 - DIFUSÃO DO CONHECIMENTO CIENTÍFICO E TECNOLÓGICO	8453 - EDIÇÃO E DISTRIBUIÇÃO DE MATERIAL TÉCNICO E CIENTÍFICO RELACIONADOS AO ESPORTE RECREATIVO E AO LAZER	83222	2.37672	197796	5.2679	37547.3
Lula 2	2007	27 - DESPORTO E LAZER	811 - DESPORTO DE RENDIMENTO	09HW - CONCESSÃO DE BOLSA A ATLETAS	26400000	2.37672	6.27455e+07	5.2679	1.19109e+07
Lula 2	2007	27 - DESPORTO E LAZER	811 - DESPORTO DE RENDIMENTO	1055 - IMPLANTAÇÃO E MODERNIZAÇÃO DE CENTROS CIENTÍFICOS E TECNOLÓGICOS PARA O ESPORTE	1.70266e+06	2.37672	4.04676e+06	5.2679	768192
Lula 2	2007	27 - DESPORTO E LAZER	811 - DESPORTO DE RENDIMENTO	1D72 - IMPLANTAÇÃO DE INFRA-ESTRUTURA TECNOLÓGICA PARA A REALIZAÇÃO DOS JOGOS PAN E PARA-PAN-AMERICANOS DE 2007 NO RIO DE JANEIRO	1.82688e+08	2.37672	4.34198e+08	5.2679	8.24234e+07
Lula 2	2007	27 - DESPORTO E LAZER	811 - DESPORTO DE RENDIMENTO	2358 - FUNCIONAMENTO DE NÚCLEOS DE CATEGORIAS DE BASE DO ESPORTE DE ALTO RENDIMENTO	1.10497e+06	2.37672	2.62621e+06	5.2679	498530
Lula 2	2007	27 - DESPORTO E LAZER	811 - DESPORTO DE RENDIMENTO	2360 - CAPTAÇÃO DE EVENTOS ESPORTIVOS INTERNACIONAIS DE ALTO RENDIMENTO	5.08609e+06	2.37672	1.20882e+07	5.2679	2.2947e+06
Lula 2	2007	27 - DESPORTO E LAZER	811 - DESPORTO DE RENDIMENTO	2430 - REALIZAÇÃO DOS JOGOS PAN E PARA-PAN-AMERICANOS DE 2007 NO RIO DE JANEIRO	2.37843e+08	2.37672	5.65287e+08	5.2679	1.07308e+08
Lula 2	2007	27 - DESPORTO E LAZER	811 - DESPORTO DE RENDIMENTO	2486 - PROMOÇÃO E PARTICIPAÇÃO EM COMPETIÇÕES INTERNACIONAIS DE ALTO RENDIMENTO PARA PESSOAS PORTADORAS DE DEFICIÊNCIA	620784	2.37672	1.47543e+06	5.2679	280079
Lula 2	2007	27 - DESPORTO E LAZER	811 - DESPORTO DE RENDIMENTO	2490 - PROMOÇÃO E PARTICIPAÇÃO EM COMPETIÇÕES INTERNACIONAIS DE ALTO RENDIMENTO	2.64954e+07	2.37672	6.29722e+07	5.2679	1.1954e+07
Lula 2	2007	27 - DESPORTO E LAZER	811 - DESPORTO DE RENDIMENTO	2500 - PROMOÇÃO DE EVENTOS ESPORTIVOS NACIONAIS DE ALTO RENDIMENTO	498550	2.37672	1.18491e+06	5.2679	224931
Lula 2	2007	27 - DESPORTO E LAZER	811 - DESPORTO DE RENDIMENTO	3950 - IMPLANTAÇÃO DE INFRA-ESTRUTURA FÍSICA PARA A REALIZAÇÃO DOS JOGOS PAN E PARA-PAN-AMERICANOS DE 2007 NO RIO DE JANEIRO	3.07998e+08	2.37672	7.32025e+08	5.2679	1.3896e+08
Lula 2	2007	27 - DESPORTO E LAZER	811 - DESPORTO DE RENDIMENTO	8003 - DETECÇÃO E AVALIAÇÃO DE ATLETAS DE ALTO RENDIMENTO	975599	2.37672	2.31873e+06	5.2679	440162
Lula 2	2007	27 - DESPORTO E LAZER	812 - DESPORTO COMUNITÁRIO	2352 - PRODUÇÃO DE MATERIAL ESPORTIVO POR COMUNIDADES EM SITUAÇÃO DE VULNERABILIDADE SOCIAL - PINTANDO A CIDADANIA	1.28176e+07	2.37672	3.04638e+07	5.2679	5.78292e+06
Lula 2	2007	27 - DESPORTO E LAZER	812 - DESPORTO COMUNITÁRIO	2362 - PRODUÇÃO DE MATERIAL ESPORTIVO POR DETENTOS - PINTANDO A LIBERDADE	7446209	2.37672	1.76976e+07	5.2679	3.35951e+06
Lula 2	2007	27 - DESPORTO E LAZER	812 - DESPORTO COMUNITÁRIO	2426 - FUNCIONAMENTO DE CENTROS DE DESENVOLVIMENTO DO ESPORTE RECREATIVO E DE LAZER - REDE CEDES	889800	2.37672	2.11481e+06	5.2679	401451
Lula 2	2007	27 - DESPORTO E LAZER	812 - DESPORTO COMUNITÁRIO	2428 - PROMOÇÃO DE EVENTOS CIENTÍFICOS E TECNOLÓGICOS VOLTADOS AO DESENVOLVIMENTO DE POLÍTICAS SOCIAIS DO ESPORTE RECREATIVO E DE LAZER	235985	2.37672	560870	5.2679	106469
Lula 2	2007	27 - DESPORTO E LAZER	812 - DESPORTO COMUNITÁRIO	2448 - SISTEMA CENTRO DE DOCUMENTAÇÃO E INFORMAÇÃO DO MINISTÉRIO DO ESPORTE - CEDIME	82610.8	2.37672	196343	5.2679	37271.6
Lula 2	2007	27 - DESPORTO E LAZER	812 - DESPORTO COMUNITÁRIO	2626 - PROMOÇÃO DE EVENTOS E PARTICIPAÇÃO DE DELEGAÇÕES EM COMPETIÇÕES NACIONAIS E INTERNACIONAIS DE ESPORTE EDUCACIONAL	2.32458e+06	2.37672	5.52489e+06	5.2679	1.04878e+06
Lula 2	2007	27 - DESPORTO E LAZER	812 - DESPORTO COMUNITÁRIO	2667 - FUNCIONAMENTO DE NÚCLEOS DE ESPORTE RECREATIVO E DE LAZER	2.34806e+07	2.37672	5.58068e+07	5.2679	1.05938e+07
Lula 2	2007	27 - DESPORTO E LAZER	812 - DESPORTO COMUNITÁRIO	3988 - IMPLANTAÇÃO E MODERNIZAÇÃO DE CENTROS DE DESENVOLVIMENTO DO ESPORTE RECREATIVO E DE LAZER - REDE CEDES	243351	2.37672	578378	5.2679	109793
Lula 2	2007	27 - DESPORTO E LAZER	812 - DESPORTO COMUNITÁRIO	4377 - FUNCIONAMENTO DE NÚCLEOS DE ESPORTE EDUCACIONAL	1.12207e+08	2.37672	2.66684e+08	5.2679	5.06243e+07
Lula 2	2007	27 - DESPORTO E LAZER	812 - DESPORTO COMUNITÁRIO	5069 - IMPLANTAÇÃO DE INFRA-ESTRUTURA PARA O DESENVOLVIMENTO DO ESPORTE EDUCACIONAL	7.88682e+06	2.37672	1.87448e+07	5.2679	3.5583e+06
Lula 2	2007	27 - DESPORTO E LAZER	812 - DESPORTO COMUNITÁRIO	5450 - IMPLANTAÇÃO E MODERNIZAÇÃO DE INFRA-ESTRUTURA PARA ESPORTE RECREATIVO E DE LAZER	3.77744e+08	2.37672	8.97793e+08	5.2679	1.70427e+08
Lula 2	2007	27 - DESPORTO E LAZER	812 - DESPORTO COMUNITÁRIO	6770 - REMUNERAÇÃO ÀS INSTITUIÇÕES FINANCEIRAS PÚBLICAS PELA OPERACIONALIZAÇÃO DE PROJETOS DE DESENVOLVIMENTO DO ESPORTE	4.99995e+06	2.37672	1.18835e+07	5.2679	2.25583e+06
Lula 2	2007	27 - DESPORTO E LAZER	812 - DESPORTO COMUNITÁRIO	8473 - PROMOÇÃO DE EVENTOS INTERDISCIPLINARES DO ESPORTE RECREATIVO E DO LAZER	796232	2.37672	1.89242e+06	5.2679	359236
Lula 2	2007	27 - DESPORTO E LAZER	813 - LAZER	2C60 - DESENVOLVIMENTO DE ATIVIDADES ESPORTIVAS, RECREATIVAS E DE LAZER PARA PESSOAS ADULTAS E DA TERCEIRA IDADE - VIDA SAUDÁVEL	3.66208e+06	2.37672	8.70375e+06	5.2679	1.65222e+06
Lula 2	2007	12 - EDUCAÇÃO	813 - LAZER	09EM - APOIO AO DESENVOLVIMENTO DE ATIVIDADES EDUCACIONAIS, CULTURAIS E DE LAZER EM ESCOLAS ABERTAS NOS FINAIS DE SEMANA	972110	2.37672	2.31043e+06	5.2679	438587
Lula 2	2008	27 - DESPORTO E LAZER	121 - PLANEJAMENTO E ORÇAMENTO	2600 - AVALIAÇÃO DAS POLÍTICAS PÚBLICAS E DE PROGRAMAS DE ESPORTE E DE LAZER	1.06045e+06	2.37006	2.51334e+06	5.2679	477105
Lula 2	2008	27 - DESPORTO E LAZER	122 - ADMINISTRAÇÃO GERAL	09HB - CONTRIBUIÇÃO DA UNIÃO, DE SUAS AUTARQUIAS E FUNDAÇÕES PARA O CUSTEIO DO REGIME DE PREVIDÊNCIA DOS SERVIDORES PÚBLICOS FEDERAIS	598625	2.37006	1418778	5.2679	269325
Lula 2	2008	27 - DESPORTO E LAZER	122 - ADMINISTRAÇÃO GERAL	2000 - ADMINISTRAÇÃO DA UNIDADE	3.77278e+07	2.37006	8.94172e+07	5.2679	1.6974e+07
Lula 2	2008	27 - DESPORTO E LAZER	122 - ADMINISTRAÇÃO GERAL	2272 - GESTÃO E ADMINISTRAÇÃO DO PROGRAMA	6.85822e+06	2.37006	1.62544e+07	5.2679	3.08556e+06
Lula 2	2008	27 - DESPORTO E LAZER	128 - FORMAÇÃO DE RECURSOS HUMANOS	2366 - CAPACITAÇÃO DE GESTORES DE ESPORTE E DE LAZER	1.75698e+06	2.37006	4.16414e+06	5.2679	790475
Lula 2	2008	27 - DESPORTO E LAZER	128 - FORMAÇÃO DE RECURSOS HUMANOS	2456 - CAPACITAÇÃO DE RECURSOS HUMANOS PARA O ESPORTE DE ALTO RENDIMENTO	534699	2.37006	1.26727e+06	5.2679	240565
Lula 2	2008	27 - DESPORTO E LAZER	128 - FORMAÇÃO DE RECURSOS HUMANOS	4572 - CAPACITAÇÃO DE SERVIDORES PÚBLICOS FEDERAIS EM PROCESSO DE QUALIFICAÇÃO E REQUALIFICAÇÃO	138808	2.37006	328985	5.2679	62450.8
Lula 2	2008	27 - DESPORTO E LAZER	131 - COMUNICAÇÃO SOCIAL	4641 - PUBLICIDADE DE UTILIDADE PÚBLICA	2.0766e+06	2.37006	4.92167e+06	5.2679	934275
Lula 2	2008	27 - DESPORTO E LAZER	301 - ATENÇÃO BÁSICA	2004 - ASSISTÊNCIA MÉDICA E ODONTOLÓGICA AOS SERVIDORES, EMPREGADOS E SEUS DEPENDENTES	238370	2.37006	564953	5.2679	107244
Lula 2	2008	27 - DESPORTO E LAZER	306 - ALIMENTAÇÃO E NUTRIÇÃO	2012 - AUXÍLIO-ALIMENTAÇÃO AOS SERVIDORES E EMPREGADOS	403002	2.37006	955139	5.2679	181313
Lula 2	2008	27 - DESPORTO E LAZER	331 - PROTEÇÃO E BENEFÍCIOS AO TRABALHADOR	2011 - AUXÍLIO-TRANSPORTE AOS SERVIDORES E EMPREGADOS	173862	2.37006	412064	5.2679	78221.6
Lula 2	2008	27 - DESPORTO E LAZER	365 - EDUCAÇÃO INFANTIL	2010 - ASSISTÊNCIA PRÉ-ESCOLAR AOS DEPENDENTES DOS SERVIDORES E EMPREGADOS	33238.2	2.37006	78776.7	5.2679	14954.1
Lula 2	2008	27 - DESPORTO E LAZER	811 - DESPORTO DE RENDIMENTO	09HW - CONCESSÃO DE BOLSA A ATLETAS	1482075	2.37006	3.51261e+06	5.2679	666795
Lula 2	2008	27 - DESPORTO E LAZER	811 - DESPORTO DE RENDIMENTO	1055 - IMPLANTAÇÃO E MODERNIZAÇÃO DE CENTROS CIENTÍFICOS E TECNOLÓGICOS PARA O ESPORTE	42504.7	2.37006	100739	5.2679	19123.1
Lula 2	2008	27 - DESPORTO E LAZER	811 - DESPORTO DE RENDIMENTO	2358 - FUNCIONAMENTO DE NÚCLEOS DE CATEGORIAS DE BASE DO ESPORTE DE ALTO RENDIMENTO	1.57781e+06	2.37006	3.73951e+06	5.2679	709867
Lula 2	2008	27 - DESPORTO E LAZER	811 - DESPORTO DE RENDIMENTO	2360 - CAPTAÇÃO DE EVENTOS ESPORTIVOS INTERNACIONAIS DE ALTO RENDIMENTO	3.0299e+07	2.37006	7.18105e+07	5.2679	1.36317e+07
Lula 2	2008	27 - DESPORTO E LAZER	811 - DESPORTO DE RENDIMENTO	2486 - PROMOÇÃO E PARTICIPAÇÃO EM COMPETIÇÕES INTERNACIONAIS DE ALTO RENDIMENTO PARA PESSOAS PORTADORAS DE DEFICIÊNCIA	1000000	2.37006	2.37006e+06	5.2679	449906
Lula 2	2008	27 - DESPORTO E LAZER	811 - DESPORTO DE RENDIMENTO	2490 - PROMOÇÃO E PARTICIPAÇÃO EM COMPETIÇÕES INTERNACIONAIS DE ALTO RENDIMENTO	3.59997e+06	2.37006	8.53216e+06	5.2679	1.61965e+06
Lula 2	2008	27 - DESPORTO E LAZER	811 - DESPORTO DE RENDIMENTO	2500 - PROMOÇÃO DE EVENTOS ESPORTIVOS NACIONAIS DE ALTO RENDIMENTO	4.15076e+06	2.37006	9.83755e+06	5.2679	1.86745e+06
Lula 2	2008	27 - DESPORTO E LAZER	811 - DESPORTO DE RENDIMENTO	8003 - DETECÇÃO E AVALIAÇÃO DE ATLETAS DE ALTO RENDIMENTO	92273.9	2.37006	218695	5.2679	41514.6
Lula 2	2008	27 - DESPORTO E LAZER	811 - DESPORTO DE RENDIMENTO	8766 - IMPLANTAÇÃO E MODERNIZAÇÃO DE INFRA-ESTRUTURA PARA O ESPORTE DE ALTO RENDIMENTO	258787	2.37006	613340	5.2679	116430
Lula 2	2008	27 - DESPORTO E LAZER	812 - DESPORTO COMUNITÁRIO	2352 - PRODUÇÃO DE MATERIAL ESPORTIVO POR COMUNIDADES EM SITUAÇÃO DE VULNERABILIDADE SOCIAL - PINTANDO A CIDADANIA	1.03951e+07	2.37006	2.46369e+07	5.2679	4.6768e+06
Lula 2	2008	27 - DESPORTO E LAZER	812 - DESPORTO COMUNITÁRIO	2370 - CONFERÊNCIA NACIONAL DO ESPORTE	81600	2.37006	193397	5.2679	36712.4
Lula 2	2008	27 - DESPORTO E LAZER	812 - DESPORTO COMUNITÁRIO	2426 - FOMENTO A PESQUISAS PARA O DESENVOLVIMENTO DE POLÍTICAS SOCIAIS DE ESPORTE RECREATIVO E DO LAZER - REDE CEDES	288929	2.37006	684780	5.2679	129991
Lula 2	2008	27 - DESPORTO E LAZER	812 - DESPORTO COMUNITÁRIO	2428 - PROMOÇÃO DE EVENTOS CIENTÍFICOS E TECNOLÓGICOS VOLTADOS AO DESENVOLVIMENTO DE POLÍTICAS SOCIAIS DO ESPORTE RECREATIVO E DE LAZER	22051.5	2.37006	52263.3	5.2679	9921.09
Lula 2	2008	27 - DESPORTO E LAZER	812 - DESPORTO COMUNITÁRIO	2448 - SISTEMA CENTRO DE DOCUMENTAÇÃO E INFORMAÇÃO DO MINISTÉRIO DO ESPORTE - CEDIME	142648	2.37006	338085	5.2679	64178.3
Lula 2	2008	27 - DESPORTO E LAZER	812 - DESPORTO COMUNITÁRIO	2494 - REALIZAÇÃO DOS JOGOS DOS POVOS INDÍGENAS	89122	2.37006	211225	5.2679	40096.5
Lula 2	2008	27 - DESPORTO E LAZER	812 - DESPORTO COMUNITÁRIO	2626 - PROMOÇÃO DE EVENTOS DE ESPORTE EDUCACIONAL	2.07316e+06	2.37006	4.91352e+06	5.2679	932728
Lula 2	2008	27 - DESPORTO E LAZER	812 - DESPORTO COMUNITÁRIO	2667 - FUNCIONAMENTO DE NÚCLEOS DE ESPORTE RECREATIVO E DE LAZER	7.27879e+06	2.37006	1.72512e+07	5.2679	3.27477e+06
Lula 2	2008	27 - DESPORTO E LAZER	812 - DESPORTO COMUNITÁRIO	4377 - FUNCIONAMENTO DE NÚCLEOS DE ESPORTE EDUCACIONAL	73945740	2.37006	1.75256e+08	5.2679	3.32687e+07
Lula 2	2008	27 - DESPORTO E LAZER	812 - DESPORTO COMUNITÁRIO	5450 - IMPLANTAÇÃO E MODERNIZAÇÃO DE INFRA-ESTRUTURA PARA ESPORTE RECREATIVO E DE LAZER	8644750	2.37006	2.04886e+07	5.2679	3.88933e+06
Lula 2	2008	27 - DESPORTO E LAZER	812 - DESPORTO COMUNITÁRIO	6770 - REMUNERAÇÃO ÀS INSTITUIÇÕES FINANCEIRAS PÚBLICAS PELA OPERACIONALIZAÇÃO DE PROJETOS DE DESENVOLVIMENTO DO ESPORTE	3.16979e+06	2.37006	7.5126e+06	5.2679	1.42611e+06
Lula 2	2008	27 - DESPORTO E LAZER	812 - DESPORTO COMUNITÁRIO	8238 - PARTICIPAÇÃO DE CRIANÇAS, ADOLESCENTES E JOVENS EM ATIVIDADES ESPORTIVAS NACIONAIS E INTERNACIONAIS	843878	2.37006	2.00004e+06	5.2679	379666
Lula 2	2008	27 - DESPORTO E LAZER	812 - DESPORTO COMUNITÁRIO	8284 - DESENVOLVIMENTO DO SISTEMA DE GESTÃO COMPARTILHADA DO ESPORTE E DO LAZER	353400	2.37006	837580	5.2679	158997
Lula 2	2008	27 - DESPORTO E LAZER	812 - DESPORTO COMUNITÁRIO	8360 - DESENVOLVIMENTO DE ATIVIDADES ESPORTIVAS EDUCACIONAIS	217006	2.37006	514319	5.2679	97632.6
Lula 2	2008	27 - DESPORTO E LAZER	812 - DESPORTO COMUNITÁRIO	8473 - PROMOÇÃO DE EVENTOS INTERDISCIPLINARES DO ESPORTE RECREATIVO E DO LAZER	300250	2.37006	711611	5.2679	135084
Lula 2	2008	27 - DESPORTO E LAZER	812 - DESPORTO COMUNITÁRIO	8767 - IMPLANTAÇÃO DE INFRA-ESTRUTURA PARA O DESENVOLVIMENTO DO ESPORTE EDUCACIONAL	693955	2.37006	1.64472e+06	5.2679	312215
Lula 2	2008	27 - DESPORTO E LAZER	813 - LAZER	2C60 - DESENVOLVIMENTO DE ATIVIDADES ESPORTIVAS RECREATIVAS E DE LAZER A PESSOAS ADULTAS E IDOSAS - VIDA SAUDÁVEL	1.36266e+06	2.37006	3.2296e+06	5.2679	613072
Lula 2	2008	12 - EDUCAÇÃO	813 - LAZER	8742 - INTEGRAÇÃO DA COMUNIDADE NO ESPAÇO ESCOLAR	2.499e+06	2.37006	5.92278e+06	5.2679	1.12432e+06
Lula 2	2009	27 - DESPORTO E LAZER	121 - PLANEJAMENTO E ORÇAMENTO	2600 - AVALIAÇÃO DAS POLÍTICAS PÚBLICAS E DE PROGRAMAS DE ESPORTE E DE LAZER	3.84801e+06	2.23797	8.61172e+06	5.2679	1.63475e+06
Lula 2	2009	27 - DESPORTO E LAZER	122 - ADMINISTRAÇÃO GERAL	09HB - CONTRIBUIÇÃO DA UNIÃO, DE SUAS AUTARQUIAS E FUNDAÇÕES PARA O CUSTEIO DO REGIME DE PREVIDÊNCIA DOS SERVIDORES PÚBLICOS FEDERAIS	767694	2.23797	1.71808e+06	5.2679	326141
Lula 2	2009	27 - DESPORTO E LAZER	122 - ADMINISTRAÇÃO GERAL	2000 - ADMINISTRAÇÃO DA UNIDADE	4.52908e+07	2.23797	1.0136e+08	5.2679	1.9241e+07
Lula 2	2009	27 - DESPORTO E LAZER	122 - ADMINISTRAÇÃO GERAL	2272 - GESTÃO E ADMINISTRAÇÃO DO PROGRAMA	3.42588e+06	2.23797	7.66702e+06	5.2679	1.45542e+06
Lula 2	2009	27 - DESPORTO E LAZER	126 - TECNOLOGIA DA INFORMAÇÃO	2003 - AÇÕES DE INFORMÁTICA	4.18064e+06	2.23797	9.35614e+06	5.2679	1.77607e+06
Lula 2	2009	27 - DESPORTO E LAZER	128 - FORMAÇÃO DE RECURSOS HUMANOS	2366 - CAPACITAÇÃO DE GESTORES DE ESPORTE E DE LAZER	784725	2.23797	1.75619e+06	5.2679	333376
Lula 2	2009	27 - DESPORTO E LAZER	128 - FORMAÇÃO DE RECURSOS HUMANOS	2456 - CAPACITAÇÃO DE RECURSOS HUMANOS PARA O ESPORTE DE ALTO RENDIMENTO	454860	2.23797	1.01796e+06	5.2679	193239
Lula 2	2009	27 - DESPORTO E LAZER	128 - FORMAÇÃO DE RECURSOS HUMANOS	4572 - CAPACITAÇÃO DE SERVIDORES PÚBLICOS FEDERAIS EM PROCESSO DE QUALIFICAÇÃO E REQUALIFICAÇÃO	89669.7	2.23797	200678	5.2679	38094.5
Lula 2	2009	27 - DESPORTO E LAZER	131 - COMUNICAÇÃO SOCIAL	4641 - PUBLICIDADE DE UTILIDADE PÚBLICA	4.1103e+06	2.23797	9.19872e+06	5.2679	1.74618e+06
Lula 2	2009	27 - DESPORTO E LAZER	301 - ATENÇÃO BÁSICA	2004 - ASSISTÊNCIA MÉDICA E ODONTOLÓGICA AOS SERVIDORES, EMPREGADOS E SEUS DEPENDENTES	204570	2.23797	457822	5.2679	86907.9
Lula 2	2009	27 - DESPORTO E LAZER	306 - ALIMENTAÇÃO E NUTRIÇÃO	2012 - AUXÍLIO-ALIMENTAÇÃO AOS SERVIDORES E EMPREGADOS	439031	2.23797	982538	5.2679	186514
Lula 2	2009	27 - DESPORTO E LAZER	331 - PROTEÇÃO E BENEFÍCIOS AO TRABALHADOR	2011 - AUXÍLIO-TRANSPORTE AOS SERVIDORES E EMPREGADOS	159013	2.23797	355867	5.2679	67553.9
Lula 2	2009	27 - DESPORTO E LAZER	365 - EDUCAÇÃO INFANTIL	2010 - ASSISTÊNCIA PRÉ-ESCOLAR AOS DEPENDENTES DOS SERVIDORES E EMPREGADOS	33606.8	2.23797	75211	5.2679	14277.2
Lula 2	2009	27 - DESPORTO E LAZER	573 - DIFUSÃO DO CONHECIMENTO CIENTÍFICO E TECNOLÓGICO	8497 - CONCESSÃO DE PRÊMIO DE LITERATURA DO ESPORTE RECREATIVO E DO LAZER	7990	2.23797	17881.4	5.2679	3394.4
Lula 2	2009	27 - DESPORTO E LAZER	811 - DESPORTO DE RENDIMENTO	09HW - CONCESSÃO DE BOLSA A ATLETAS	9.97302e+06	2.23797	2.23193e+07	5.2679	4.23685e+06
Lula 2	2009	27 - DESPORTO E LAZER	811 - DESPORTO DE RENDIMENTO	2358 - FUNCIONAMENTO DE NÚCLEOS DE CATEGORIAS DE BASE DO ESPORTE DE ALTO RENDIMENTO	543230	2.23797	1.21573e+06	5.2679	230781
Lula 2	2009	27 - DESPORTO E LAZER	811 - DESPORTO DE RENDIMENTO	2486 - PROMOÇÃO E PARTICIPAÇÃO EM COMPETIÇÕES INTERNACIONAIS DE ALTO RENDIMENTO PARA PESSOAS PORTADORAS DE DEFICIÊNCIA	559116	2.23797	1.25128e+06	5.2679	237530
Lula 2	2009	27 - DESPORTO E LAZER	811 - DESPORTO DE RENDIMENTO	2490 - PROMOÇÃO E PARTICIPAÇÃO EM COMPETIÇÕES INTERNACIONAIS DE ALTO RENDIMENTO	801077	2.23797	1.79279e+06	5.2679	340323
Lula 2	2009	27 - DESPORTO E LAZER	811 - DESPORTO DE RENDIMENTO	2500 - PROMOÇÃO DE EVENTOS ESPORTIVOS NACIONAIS DE ALTO RENDIMENTO	1.68511e+06	2.23797	3.77123e+06	5.2679	715889
Lula 2	2009	05 - DEFESA NACIONAL	811 - DESPORTO DE RENDIMENTO	11ZO - CONSTRUCAO DA VILA OLIMPICA PARA OS V JOGOS MUNDIAIS MILITARES	2.68135e+07	2.23797	6.00077e+07	5.2679	1.13912e+07
Lula 2	2009	05 - DEFESA NACIONAL	811 - DESPORTO DE RENDIMENTO	11ZP - CONSTRUCAO E ADEQUACAO DAS INSTALACOES ESPORTIVAS PARAOS V JOGOS MUNDIAIS MILITARES	6.68134e+06	2.23797	1.49526e+07	5.2679	2.83845e+06
Lula 2	2009	05 - DEFESA NACIONAL	811 - DESPORTO DE RENDIMENTO	11ZQ - IMPLANTACAO DA INFRA-ESTRUTURA TECNOLOGICA E DE COMUNICACOES PARA OS V JOGOS MUNDIAIS MILITARES	3.6001e+07	2.23797	8.05691e+07	5.2679	1.52943e+07
Lula 2	2009	05 - DEFESA NACIONAL	811 - DESPORTO DE RENDIMENTO	20CH - PREPARACAO DAS EQUIPES BRASILEIRAS PARA OS V JOGOS MUNDIAIS MILITARES	1.22915e+07	2.23797	2.75079e+07	5.2679	5.2218e+06
Lula 2	2009	05 - DEFESA NACIONAL	811 - DESPORTO DE RENDIMENTO	20CI - SEGURANCA PARA OS V JOGOS MUNDIAIS MILITARES	553639	2.23797	1.23903e+06	5.2679	235203
Lula 2	2009	27 - DESPORTO E LAZER	812 - DESPORTO COMUNITÁRIO	2352 - PRODUÇÃO DE MATERIAL ESPORTIVO POR COMUNIDADES EM SITUAÇÃO DE VULNERABILIDADE SOCIAL - PINTANDO A CIDADANIA	1.08006e+07	2.23797	2.41714e+07	5.2679	4.58844e+06
Lula 2	2009	27 - DESPORTO E LAZER	812 - DESPORTO COMUNITÁRIO	2426 - FOMENTO A PESQUISAS PARA O DESENVOLVIMENTO DE POLÍTICAS SOCIAIS DE ESPORTE RECREATIVO E DO LAZER - REDE CEDES	157462	2.23797	352395	5.2679	66894.8
Lula 2	2009	27 - DESPORTO E LAZER	812 - DESPORTO COMUNITÁRIO	2428 - PROMOÇÃO DE EVENTOS CIENTÍFICOS E TECNOLÓGICOS VOLTADOS AO DESENVOLVIMENTO DE POLÍTICAS SOCIAIS DO ESPORTE RECREATIVO E DE LAZER	237321	2.23797	531117	5.2679	100821
Lula 2	2009	27 - DESPORTO E LAZER	812 - DESPORTO COMUNITÁRIO	2448 - SISTEMA CENTRO DE DOCUMENTAÇÃO E INFORMAÇÃO DO MINISTÉRIO DO ESPORTE - CEDIME	4875	2.23797	10910.1	5.2679	2071.05
Lula 2	2009	27 - DESPORTO E LAZER	812 - DESPORTO COMUNITÁRIO	2494 - REALIZAÇÃO DOS JOGOS DOS POVOS INDÍGENAS	1000000	2.23797	2.23797e+06	5.2679	424831
Lula 2	2009	27 - DESPORTO E LAZER	812 - DESPORTO COMUNITÁRIO	2626 - PROMOÇÃO DE EVENTOS DE ESPORTE EDUCACIONAL	2962296	2.23797	6.62953e+06	5.2679	1.25848e+06
Lula 2	2009	27 - DESPORTO E LAZER	812 - DESPORTO COMUNITÁRIO	2667 - FUNCIONAMENTO DE NÚCLEOS DE ESPORTE RECREATIVO E DE LAZER	2.34167e+06	2.23797	5.24059e+06	5.2679	994816
Lula 2	2009	27 - DESPORTO E LAZER	812 - DESPORTO COMUNITÁRIO	4377 - FUNCIONAMENTO DE NÚCLEOS DE ESPORTE EDUCACIONAL	4.78762e+07	2.23797	1.07145e+08	5.2679	2.03393e+07
Lula 2	2009	27 - DESPORTO E LAZER	812 - DESPORTO COMUNITÁRIO	5450 - IMPLANTAÇÃO E MODERNIZAÇÃO DE INFRA-ESTRUTURA PARA ESPORTE RECREATIVO E DE LAZER	913700	2.23797	2.04483e+06	5.2679	388169
Lula 2	2009	27 - DESPORTO E LAZER	812 - DESPORTO COMUNITÁRIO	6770 - REMUNERAÇÃO ÀS INSTITUIÇÕES FINANCEIRAS PÚBLICAS PELA OPERACIONALIZAÇÃO DE PROJETOS DE DESENVOLVIMENTO DO ESPORTE	892345	2.23797	1.99704e+06	5.2679	379096
Lula 2	2009	27 - DESPORTO E LAZER	812 - DESPORTO COMUNITÁRIO	8238 - PARTICIPAÇÃO DE CRIANÇAS, ADOLESCENTES E JOVENS EM ATIVIDADES ESPORTIVAS NACIONAIS E INTERNACIONAIS	2.27837e+06	2.23797	5.09892e+06	5.2679	967922
Lula 2	2009	27 - DESPORTO E LAZER	812 - DESPORTO COMUNITÁRIO	8284 - DESENVOLVIMENTO DO SISTEMA DE GESTÃO COMPARTILHADA DO ESPORTE E DO LAZER	223362	2.23797	499878	5.2679	94891.4
Lula 2	2009	27 - DESPORTO E LAZER	812 - DESPORTO COMUNITÁRIO	8360 - DESENVOLVIMENTO DE ATIVIDADES ESPORTIVAS EDUCACIONAIS	2.36134e+06	2.23797	5.28461e+06	5.2679	1.00317e+06
Lula 2	2009	27 - DESPORTO E LAZER	812 - DESPORTO COMUNITÁRIO	8473 - PROMOÇÃO DE EVENTOS INTERDISCIPLINARES DO ESPORTE RECREATIVO E DO LAZER	150000	2.23797	335695	5.2679	63724.7
Lula 2	2009	27 - DESPORTO E LAZER	812 - DESPORTO COMUNITÁRIO	8767 - IMPLANTAÇÃO DE INFRA-ESTRUTURA PARA O DESENVOLVIMENTO DO ESPORTE EDUCACIONAL	3.43469e+06	2.23797	7.68673e+06	5.2679	1.45916e+06
Lula 2	2009	27 - DESPORTO E LAZER	813 - LAZER	2C60 - DESENVOLVIMENTO DE ATIVIDADES ESPORTIVAS RECREATIVAS E DE LAZER A PESSOAS ADULTAS E IDOSAS - VIDA SAUDÁVEL	659108	2.23797	1.47506e+06	5.2679	280010
Lula 2	2009	12 - EDUCAÇÃO	813 - LAZER	8742 - INTEGRAÇÃO DA COMUNIDADE NO ESPAÇO ESCOLAR	2.09302e+06	2.23797	4.68412e+06	5.2679	889183
Lula 2	2010	27 - DESPORTO E LAZER	121 - PLANEJAMENTO E ORÇAMENTO	2600 - AVALIAÇÃO DAS POLÍTICAS PÚBLICAS E DE PROGRAMAS DE ESPORTE E DE LAZER	1.21704e+07	2.14546	2.61111e+07	5.2679	4.95664e+06
Lula 2	2010	27 - DESPORTO E LAZER	122 - ADMINISTRAÇÃO GERAL	09HB - CONTRIBUIÇÃO DA UNIÃO, DE SUAS AUTARQUIAS E FUNDAÇÕES PARA O CUSTEIO DO REGIME DE PREVIDÊNCIA DOS SERVIDORES PÚBLICOS FEDERAIS	1.39943e+06	2.14546	3.00242e+06	5.2679	569947
Lula 2	2010	27 - DESPORTO E LAZER	122 - ADMINISTRAÇÃO GERAL	2000 - ADMINISTRAÇÃO DA UNIDADE	5.9967e+07	2.14546	1.28657e+08	5.2679	2.44227e+07
Lula 2	2010	27 - DESPORTO E LAZER	122 - ADMINISTRAÇÃO GERAL	2272 - GESTÃO E ADMINISTRAÇÃO DO PROGRAMA	1.00301e+07	2.14546	2.15192e+07	5.2679	4.08496e+06
Lula 2	2010	27 - DESPORTO E LAZER	128 - FORMAÇÃO DE RECURSOS HUMANOS	2366 - CAPACITAÇÃO DE GESTORES DE ESPORTE E DE LAZER	1.92263e+06	2.14546	4.12493e+06	5.2679	783031
Lula 2	2010	27 - DESPORTO E LAZER	128 - FORMAÇÃO DE RECURSOS HUMANOS	2456 - CAPACITAÇÃO DE RECURSOS HUMANOS PARA O ESPORTE DE ALTO RENDIMENTO	789840	2.14546	1.69457e+06	5.2679	321678
Lula 2	2010	27 - DESPORTO E LAZER	128 - FORMAÇÃO DE RECURSOS HUMANOS	4572 - CAPACITAÇÃO DE SERVIDORES PÚBLICOS FEDERAIS EM PROCESSO DE QUALIFICAÇÃO E REQUALIFICAÇÃO	148370	2.14546	318321	5.2679	60426.5
Lula 2	2010	27 - DESPORTO E LAZER	131 - COMUNICAÇÃO SOCIAL	4641 - PUBLICIDADE DE UTILIDADE PÚBLICA	3.60511e+06	2.14546	7.73461e+06	5.2679	1.46825e+06
Lula 2	2010	27 - DESPORTO E LAZER	301 - ATENÇÃO BÁSICA	2004 - ASSISTÊNCIA MÉDICA E ODONTOLÓGICA AOS SERVIDORES, EMPREGADOS E SEUS DEPENDENTES	294166	2.14546	631120	5.2679	119805
Lula 2	2010	27 - DESPORTO E LAZER	306 - ALIMENTAÇÃO E NUTRIÇÃO	2012 - AUXÍLIO-ALIMENTAÇÃO AOS SERVIDORES E EMPREGADOS	1.06837e+06	2.14546	2.29214e+06	5.2679	435115
Lula 2	2010	27 - DESPORTO E LAZER	331 - PROTEÇÃO E BENEFÍCIOS AO TRABALHADOR	2011 - AUXÍLIO-TRANSPORTE AOS SERVIDORES E EMPREGADOS	219912	2.14546	471811	5.2679	89563.4
Lula 2	2010	27 - DESPORTO E LAZER	365 - EDUCAÇÃO INFANTIL	2010 - ASSISTÊNCIA PRÉ-ESCOLAR AOS DEPENDENTES DOS SERVIDORES E EMPREGADOS	32415.7	2.14546	69546.4	5.2679	13201.9
Lula 2	2010	27 - DESPORTO E LAZER	573 - DIFUSÃO DO CONHECIMENTO CIENTÍFICO E TECNOLÓGICO	8497 - CONCESSÃO DE PRÊMIO DE LITERATURA DO ESPORTE RECREATIVO E DO LAZER	369440	2.14546	792618	5.2679	150462
Lula 2	2010	27 - DESPORTO E LAZER	811 - DESPORTO DE RENDIMENTO	09HW - CONCESSÃO DE BOLSA A ATLETAS	1.70024e+07	2.14546	3.64779e+07	5.2679	6.92457e+06
Lula 2	2010	27 - DESPORTO E LAZER	811 - DESPORTO DE RENDIMENTO	1055 - IMPLANTAÇÃO E MODERNIZAÇÃO DE CENTROS CIENTÍFICOS E TECNOLÓGICOS PARA O ESPORTE	1.08649e+06	2.14546	2.33101e+06	5.2679	442494
Lula 2	2010	27 - DESPORTO E LAZER	811 - DESPORTO DE RENDIMENTO	126V - IMPLANTACAO DE CONTROLE DE ACESSO E MONITORAMENTO NOS ESTADIOS DE FUTEBOL PARA SEGURANCA DO TORCEDOR	2.993e+06	2.14546	6.42136e+06	5.2679	1.21896e+06
Lula 2	2010	27 - DESPORTO E LAZER	811 - DESPORTO DE RENDIMENTO	128X - APOIO A IMPLANTACAO DE INFRAESTRUTURA PARA OS JOGOS OLIMPICOS E PARAOLIMPICOS RIO 2016	8.72698e+06	2.14546	1.87234e+07	5.2679	3.55424e+06
Lula 2	2010	27 - DESPORTO E LAZER	811 - DESPORTO DE RENDIMENTO	20D8 - PREPARACAO E ORGANIZACAO DOS JOGOS OLIMPICOS E PARAOLIMPICOS RIO 2016	1.63655e+07	2.14546	3.51115e+07	5.2679	6.66519e+06
Lula 2	2010	27 - DESPORTO E LAZER	811 - DESPORTO DE RENDIMENTO	20DB - APOIO A REALIZACAO DA COPA DO MUNDO FIFA 2014	5.81091e+06	2.14546	1.24671e+07	5.2679	2.36661e+06
Lula 2	2010	27 - DESPORTO E LAZER	811 - DESPORTO DE RENDIMENTO	2358 - FUNCIONAMENTO DE NÚCLEOS DE CATEGORIAS DE BASE DO ESPORTE DE ALTO RENDIMENTO	896597	2.14546	1.92361e+06	5.2679	365157
Lula 2	2010	27 - DESPORTO E LAZER	811 - DESPORTO DE RENDIMENTO	2490 - PROMOÇÃO E PARTICIPAÇÃO EM COMPETIÇÕES INTERNACIONAIS DE ALTO RENDIMENTO	3.803e+06	2.14546	8.15918e+06	5.2679	1.54885e+06
Lula 2	2010	27 - DESPORTO E LAZER	811 - DESPORTO DE RENDIMENTO	2500 - PROMOÇÃO DE EVENTOS ESPORTIVOS NACIONAIS DE ALTO RENDIMENTO	7.52977e+06	2.14546	1.61548e+07	5.2679	3.06665e+06
Lula 2	2010	27 - DESPORTO E LAZER	811 - DESPORTO DE RENDIMENTO	8003 - DETECÇÃO E AVALIAÇÃO DE ATLETAS DE ALTO RENDIMENTO	1.8977e+06	2.14546	4.07143e+06	5.2679	772876
Lula 2	2010	05 - DEFESA NACIONAL	811 - DESPORTO DE RENDIMENTO	11ZO - CONSTRUÇÃO DA VILA OLÍMPICA PARA OS V JOGOS MUNDIAIS MILITARES	1.63143e+08	2.14546	3.50016e+08	5.2679	6.64431e+07
Lula 2	2010	05 - DEFESA NACIONAL	811 - DESPORTO DE RENDIMENTO	11ZP - CONSTRUÇÃO E ADEQUAÇÃO DAS INSTALAÇÕES ESPORTIVAS PARA OS V JOGOS MUNDIAIS MILITARES	7.8773e+06	2.14546	1.69004e+07	5.2679	3.20819e+06
Lula 2	2010	05 - DEFESA NACIONAL	811 - DESPORTO DE RENDIMENTO	11ZQ - IMPLANTAÇÃO DA INFRA-ESTRUTURA TECNOLÓGICA E DE COMUNICAÇÕES PARA OS V JOGOS MUNDIAIS MILITARES	5.65275e+07	2.14546	1.21277e+08	5.2679	2.3022e+07
Lula 2	2010	05 - DEFESA NACIONAL	811 - DESPORTO DE RENDIMENTO	20CH - PREPARAÇÃO DAS EQUIPES BRASILEIRAS PARA OS V JOGOS MUNDIAIS MILITARES	1.80742e+07	2.14546	3.87775e+07	5.2679	7.36109e+06
Lula 2	2010	05 - DEFESA NACIONAL	811 - DESPORTO DE RENDIMENTO	20CI - SEGURANÇA PARA OS V JOGOS MUNDIAIS MILITARES	1.76989e+07	2.14546	3.79721e+07	5.2679	7.20821e+06
Lula 2	2010	27 - DESPORTO E LAZER	812 - DESPORTO COMUNITÁRIO	2352 - PRODUÇÃO DE MATERIAL ESPORTIVO POR COMUNIDADES EM SITUAÇÃO DE VULNERABILIDADE SOCIAL - PINTANDO A CIDADANIA	6.55148e+06	2.14546	1.40559e+07	5.2679	2.66822e+06
Lula 2	2010	27 - DESPORTO E LAZER	812 - DESPORTO COMUNITÁRIO	2426 - FOMENTO A PESQUISAS PARA O DESENVOLVIMENTO DE POLÍTICAS SOCIAIS DE ESPORTE RECREATIVO E DO LAZER - REDE CEDES	567596	2.14546	1.21775e+06	5.2679	231165
Lula 2	2010	27 - DESPORTO E LAZER	812 - DESPORTO COMUNITÁRIO	2428 - PROMOÇÃO DE EVENTOS CIENTÍFICOS E TECNOLÓGICOS VOLTADOS AO DESENVOLVIMENTO DE POLÍTICAS SOCIAIS DO ESPORTE RECREATIVO E DE LAZER	280362	2.14546	601505	5.2679	114183
Lula 2	2010	27 - DESPORTO E LAZER	812 - DESPORTO COMUNITÁRIO	2448 - SISTEMA CENTRO DE DOCUMENTAÇÃO E INFORMAÇÃO DO MINISTÉRIO DO ESPORTE - CEDIME	145095	2.14546	311294	5.2679	59092.7
Lula 2	2010	27 - DESPORTO E LAZER	812 - DESPORTO COMUNITÁRIO	2494 - REALIZAÇÃO DOS JOGOS DOS POVOS INDÍGENAS	81036.1	2.14546	173859	5.2679	33003.5
Lula 2	2010	27 - DESPORTO E LAZER	812 - DESPORTO COMUNITÁRIO	2626 - PROMOÇÃO DE EVENTOS DE ESPORTE EDUCACIONAL	6.54811e+06	2.14546	1.40487e+07	5.2679	2.66685e+06
Lula 2	2010	27 - DESPORTO E LAZER	812 - DESPORTO COMUNITÁRIO	2667 - FUNCIONAMENTO DE NÚCLEOS DE ESPORTE RECREATIVO E DE LAZER	1.0766e+07	2.14546	2.30979e+07	5.2679	4.38465e+06
Lula 2	2010	27 - DESPORTO E LAZER	812 - DESPORTO COMUNITÁRIO	4377 - FUNCIONAMENTO DE NÚCLEOS DE ESPORTE EDUCACIONAL	5.55179e+07	2.14546	1.19111e+08	5.2679	2.26108e+07
Lula 2	2010	27 - DESPORTO E LAZER	812 - DESPORTO COMUNITÁRIO	5450 - IMPLANTAÇÃO E MODERNIZAÇÃO DE INFRA-ESTRUTURA PARA ESPORTE RECREATIVO E DE LAZER	1858125	2.14546	3.98653e+06	5.2679	756758
Lula 2	2010	27 - DESPORTO E LAZER	812 - DESPORTO COMUNITÁRIO	6770 - REMUNERAÇÃO ÀS INSTITUIÇÕES FINANCEIRAS PÚBLICAS PELA OPERACIONALIZAÇÃO DE PROJETOS DE DESENVOLVIMENTO DO ESPORTE	69508.8	2.14546	149128	5.2679	28308.8
Lula 2	2010	27 - DESPORTO E LAZER	812 - DESPORTO COMUNITÁRIO	8238 - PARTICIPAÇÃO DE CRIANÇAS, ADOLESCENTES E JOVENS EM ATIVIDADES ESPORTIVAS NACIONAIS E INTERNACIONAIS	1946892	2.14546	4.17697e+06	5.2679	792910
Lula 2	2010	27 - DESPORTO E LAZER	812 - DESPORTO COMUNITÁRIO	8284 - DESENVOLVIMENTO DO SISTEMA DE GESTÃO COMPARTILHADA DO ESPORTE E DO LAZER	279244	2.14546	599107	5.2679	113728
Lula 2	2010	27 - DESPORTO E LAZER	812 - DESPORTO COMUNITÁRIO	8360 - DESENVOLVIMENTO DE ATIVIDADES ESPORTIVAS EDUCACIONAIS	1.06197e+06	2.14546	2.27842e+06	5.2679	432510
Lula 2	2010	27 - DESPORTO E LAZER	812 - DESPORTO COMUNITÁRIO	8473 - PROMOÇÃO DE EVENTOS INTERDISCIPLINARES DO ESPORTE RECREATIVO E DO LAZER	2200000	2.14546	4.72001e+06	5.2679	895994
Lula 2	2010	27 - DESPORTO E LAZER	812 - DESPORTO COMUNITÁRIO	8767 - IMPLANTAÇÃO DE INFRA-ESTRUTURA PARA O DESENVOLVIMENTO DO ESPORTE EDUCACIONAL	700000	2.14546	1.50182e+06	5.2679	285089
Lula 2	2010	27 - DESPORTO E LAZER	813 - LAZER	2C60 - DESENVOLVIMENTO DE ATIVIDADES ESPORTIVAS RECREATIVAS E DE LAZER A PESSOAS ADULTAS E IDOSAS - VIDA SAUDÁVEL	576819	2.14546	1.23754e+06	5.2679	234921
Lula 2	2010	27 - DESPORTO E LAZER	846 - OUTROS ENCARGOS ESPECIAIS	00F6 - PARTICIPACAO DA UNIAO NO CAPITAL - EMPRESA BRASILEIRA DE LEGADO ESPORTIVO S.A. - BRASIL 2016	10000000	2.14546	21454570	5.2679	4.0727e+06
Dilma 1	2011	27 - DESPORTO E LAZER	121 - PLANEJAMENTO E ORÇAMENTO	2600 - AVALIAÇÃO DAS POLÍTICAS PÚBLICAS E DE PROGRAMAS DE ESPORTE E DE LAZER	4.0527e+06	2.02575	8.20977e+06	5.2679	1.55845e+06
Dilma 1	2011	27 - DESPORTO E LAZER	122 - ADMINISTRAÇÃO GERAL	09HB - CONTRIBUIÇÃO DA UNIÃO, DE SUAS AUTARQUIAS E FUNDAÇÕES PARA O CUSTEIO DO REGIME DE PREVIDÊNCIA DOS SERVIDORES PÚBLICOS FEDERAIS	1.64421e+06	2.02575	3.33077e+06	5.2679	632276
Dilma 1	2011	27 - DESPORTO E LAZER	122 - ADMINISTRAÇÃO GERAL	2000 - ADMINISTRAÇÃO DA UNIDADE	5.54486e+07	2.02575	1.12325e+08	5.2679	2.13226e+07
Dilma 1	2011	27 - DESPORTO E LAZER	122 - ADMINISTRAÇÃO GERAL	2272 - GESTÃO E ADMINISTRAÇÃO DO PROGRAMA	1.19341e+07	2.02575	2.41756e+07	5.2679	4.58922e+06
Dilma 1	2011	27 - DESPORTO E LAZER	128 - FORMAÇÃO DE RECURSOS HUMANOS	2456 - CAPACITAÇÃO DE RECURSOS HUMANOS PARA O ESPORTE DE ALTO RENDIMENTO	725286	2.02575	1.46925e+06	5.2679	278907
Dilma 1	2011	27 - DESPORTO E LAZER	128 - FORMAÇÃO DE RECURSOS HUMANOS	4572 - CAPACITAÇÃO DE SERVIDORES PÚBLICOS FEDERAIS EM PROCESSO DE QUALIFICAÇÃO E REQUALIFICAÇÃO	135174	2.02575	273829	5.2679	51980.7
Dilma 1	2011	27 - DESPORTO E LAZER	131 - COMUNICAÇÃO SOCIAL	4641 - PUBLICIDADE DE UTILIDADE PÚBLICA	2.22448e+07	2.02575	4.50625e+07	5.2679	8.55416e+06
Dilma 1	2011	27 - DESPORTO E LAZER	301 - ATENÇÃO BÁSICA	2004 - ASSISTÊNCIA MÉDICA E ODONTOLÓGICA AOS SERVIDORES, EMPREGADOS E SEUS DEPENDENTES	424263	2.02575	859453	5.2679	163149
Dilma 1	2011	27 - DESPORTO E LAZER	306 - ALIMENTAÇÃO E NUTRIÇÃO	2012 - AUXÍLIO-ALIMENTAÇÃO AOS SERVIDORES E EMPREGADOS	1.04383e+06	2.02575	2.11455e+06	5.2679	401403
Dilma 1	2011	27 - DESPORTO E LAZER	331 - PROTEÇÃO E BENEFÍCIOS AO TRABALHADOR	2011 - AUXÍLIO-TRANSPORTE AOS SERVIDORES E EMPREGADOS	167700	2.02575	339718	5.2679	64488.3
Dilma 1	2011	27 - DESPORTO E LAZER	365 - EDUCAÇÃO INFANTIL	2010 - ASSISTÊNCIA PRÉ-ESCOLAR AOS DEPENDENTES DOS SERVIDORES E EMPREGADOS	32949.5	2.02575	66747.5	5.2679	12670.6
Dilma 1	2011	27 - DESPORTO E LAZER	811 - DESPORTO DE RENDIMENTO	09HW - CONCESSÃO DE BOLSA A ATLETAS	4.7254e+07	2.02575	9.57249e+07	5.2679	1.81714e+07
Dilma 1	2011	27 - DESPORTO E LAZER	811 - DESPORTO DE RENDIMENTO	1055 - IMPLANTAÇÃO E MODERNIZAÇÃO DE CENTROS CIENTÍFICOS E TECNOLÓGICOS PARA O ESPORTE	2.36906e+06	2.02575	4.79913e+06	5.2679	911013
Dilma 1	2011	27 - DESPORTO E LAZER	811 - DESPORTO DE RENDIMENTO	126V - IMPLANTAÇÃO DE CONTROLE DE ACESSO E MONITORAMENTO NOS ESTÁDIOS DE FUTEBOL PARA SEGURANÇA DO TORCEDOR	1.06596e+06	2.02575	2.15938e+06	5.2679	409913
Dilma 1	2011	27 - DESPORTO E LAZER	811 - DESPORTO DE RENDIMENTO	128X - APOIO A IMPLANTAÇÃO DE INFRAESTRUTURA PARA OS JOGOS OLÍMPICOS E PARAOLÍMPICOS RIO 2016	2.45948e+06	2.02575	4.98231e+06	5.2679	945786
Dilma 1	2011	27 - DESPORTO E LAZER	811 - DESPORTO DE RENDIMENTO	20D8 - PREPARAÇÃO E ORGANIZAÇÃO DOS JOGOS OLÍMPICOS E PARAOLÍMPICOS RIO 2016	2.1641e+07	2.02575	4.38393e+07	5.2679	8.32196e+06
Dilma 1	2011	27 - DESPORTO E LAZER	811 - DESPORTO DE RENDIMENTO	20DB - APOIO À REALIZAÇÃO DA COPA DO MUNDO FIFA 2014	2.62353e+07	2.02575	5.31462e+07	5.2679	1.00887e+07
Dilma 1	2011	27 - DESPORTO E LAZER	811 - DESPORTO DE RENDIMENTO	20EE - GESTÃO E ADMINISTRAÇÃO DA AUTORIDADE PÚBLICA OLÍMPICA - APO	20681550	2.02575	4.18957e+07	5.2679	7.95302e+06
Dilma 1	2011	27 - DESPORTO E LAZER	811 - DESPORTO DE RENDIMENTO	2358 - FUNCIONAMENTO DE NÚCLEOS DE CATEGORIAS DE BASE DO ESPORTE DE ALTO RENDIMENTO	471461	2.02575	955063	5.2679	181299
Dilma 1	2011	27 - DESPORTO E LAZER	811 - DESPORTO DE RENDIMENTO	2490 - PROMOÇÃO E PARTICIPAÇÃO EM COMPETIÇÕES INTERNACIONAIS DE ALTO RENDIMENTO	6.9507e+06	2.02575	1.40804e+07	5.2679	2.67287e+06
Dilma 1	2011	27 - DESPORTO E LAZER	811 - DESPORTO DE RENDIMENTO	2500 - PROMOÇÃO DE EVENTOS ESPORTIVOS NACIONAIS DE ALTO RENDIMENTO	1559910	2.02575	3.15999e+06	5.2679	599858
Dilma 1	2011	05 - DEFESA NACIONAL	811 - DESPORTO DE RENDIMENTO	11ZO - CONSTRUÇÃO DA VILA OLÍMPICA PARA OS V JOGOS MUNDIAIS MILITARES	6.27595e+07	2.02575	1.27135e+08	5.2679	2.41339e+07
Dilma 1	2011	05 - DEFESA NACIONAL	811 - DESPORTO DE RENDIMENTO	11ZP - CONSTRUÇÃO E ADEQUAÇÃO DAS INSTALAÇÕES ESPORTIVAS PARA OS V JOGOS MUNDIAIS MILITARES	7.31481e+07	2.02575	1.4818e+08	5.2679	2.81289e+07
Dilma 1	2011	05 - DEFESA NACIONAL	811 - DESPORTO DE RENDIMENTO	11ZQ - IMPLANTAÇÃO DA INFRA-ESTRUTURA TECNOLÓGICA E DE COMUNICAÇÕES PARA OS V JOGOS MUNDIAIS MILITARES	8.78062e+07	2.02575	1.77874e+08	5.2679	3.37656e+07
Dilma 1	2011	05 - DEFESA NACIONAL	811 - DESPORTO DE RENDIMENTO	20CH - PREPARAÇÃO DAS EQUIPES BRASILEIRAS PARA OS V JOGOS MUNDIAIS MILITARES	1.32186e+07	2.02575	2.67776e+07	5.2679	5.08316e+06
Dilma 1	2011	05 - DEFESA NACIONAL	811 - DESPORTO DE RENDIMENTO	20CI - SEGURANÇA PARA OS V JOGOS MUNDIAIS MILITARES	5.78488e+07	2.02575	1.17187e+08	5.2679	2.22456e+07
Dilma 1	2011	27 - DESPORTO E LAZER	812 - DESPORTO COMUNITÁRIO	2352 - PRODUÇÃO DE MATERIAL ESPORTIVO POR COMUNIDADES EM SITUAÇÃO DE VULNERABILIDADE SOCIAL - PINTANDO A CIDADANIA	3.11255e+06	2.02575	6.30526e+06	5.2679	1.19692e+06
Dilma 1	2011	27 - DESPORTO E LAZER	812 - DESPORTO COMUNITÁRIO	2426 - FOMENTO A PESQUISAS PARA O DESENVOLVIMENTO DE POLÍTICAS SOCIAIS DE ESPORTE RECREATIVO E DO LAZER - REDE CEDES	40639.2	2.02575	82324.9	5.2679	15627.7
Dilma 1	2011	27 - DESPORTO E LAZER	812 - DESPORTO COMUNITÁRIO	2428 - PROMOÇÃO DE EVENTOS CIENTÍFICOS E TECNOLÓGICOS VOLTADOS AO DESENVOLVIMENTO DE POLÍTICAS SOCIAIS DO ESPORTE RECREATIVO E DE LAZER	135598	2.02575	274687	5.2679	52143.6
Dilma 1	2011	27 - DESPORTO E LAZER	812 - DESPORTO COMUNITÁRIO	2448 - SISTEMA CENTRO DE DOCUMENTAÇÃO E INFORMAÇÃO DO MINISTÉRIO DO ESPORTE - CEDIME	137007	2.02575	277542	5.2679	52685.5
Dilma 1	2011	27 - DESPORTO E LAZER	812 - DESPORTO COMUNITÁRIO	2494 - REALIZAÇÃO DOS JOGOS DOS POVOS INDÍGENAS	1.43746e+06	2.02575	2.91194e+06	5.2679	552770
Dilma 1	2011	27 - DESPORTO E LAZER	812 - DESPORTO COMUNITÁRIO	2626 - PROMOÇÃO DE EVENTOS DE ESPORTE EDUCACIONAL	5.61427e+06	2.02575	1.13731e+07	5.2679	2.15895e+06
Dilma 1	2011	27 - DESPORTO E LAZER	812 - DESPORTO COMUNITÁRIO	2667 - FUNCIONAMENTO DE NÚCLEOS DE ESPORTE RECREATIVO E DE LAZER	926856	2.02575	1.87758e+06	5.2679	356419
Dilma 1	2011	27 - DESPORTO E LAZER	812 - DESPORTO COMUNITÁRIO	4377 - FUNCIONAMENTO DE NÚCLEOS DE ESPORTE EDUCACIONAL	6.08158e+07	2.02575	1.23198e+08	5.2679	2.33865e+07
Dilma 1	2011	27 - DESPORTO E LAZER	812 - DESPORTO COMUNITÁRIO	5450 - IMPLANTAÇÃO E MODERNIZAÇÃO DE INFRA-ESTRUTURA PARA ESPORTE RECREATIVO E DE LAZER	1.13034e+07	2.02575	2.28979e+07	5.2679	4.34669e+06
Dilma 1	2011	27 - DESPORTO E LAZER	812 - DESPORTO COMUNITÁRIO	6770 - REMUNERAÇÃO ÀS INSTITUIÇÕES FINANCEIRAS PÚBLICAS PELA OPERACIONALIZAÇÃO DE PROJETOS DE DESENVOLVIMENTO DO ESPORTE	46389.3	2.02575	93973.4	5.2679	17838.9
Dilma 1	2011	27 - DESPORTO E LAZER	812 - DESPORTO COMUNITÁRIO	8284 - DESENVOLVIMENTO DO SISTEMA DE GESTÃO COMPARTILHADA DO ESPORTE E DO LAZER	100000	2.02575	202575	5.2679	38454.7
Dilma 1	2011	27 - DESPORTO E LAZER	812 - DESPORTO COMUNITÁRIO	8360 - DESENVOLVIMENTO DE ATIVIDADES ESPORTIVAS EDUCACIONAIS	162792	2.02575	329777	5.2679	62601.3
Dilma 1	2011	27 - DESPORTO E LAZER	812 - DESPORTO COMUNITÁRIO	8767 - IMPLANTAÇÃO DE INFRA-ESTRUTURA PARA O DESENVOLVIMENTO DO ESPORTE EDUCACIONAL	50000	2.02575	101288	5.2679	19227.3
Dilma 1	2011	12 - EDUCAÇÃO	812 - DESPORTO COMUNITÁRIO	12KV - IMPLANTAÇÃO E ADEQUAÇÃO DE ESTRUTURAS ESPORTIVAS ESCOLARES	117153107	2.02575	2.37323e+08	5.2679	4.50508e+07
Dilma 1	2011	27 - DESPORTO E LAZER	813 - LAZER	2C60 - DESENVOLVIMENTO DE ATIVIDADES ESPORTIVAS RECREATIVAS E DE LAZER A PESSOAS ADULTAS E IDOSAS - VIDA SAUDÁVEL	181864	2.02575	368412	5.2679	69935.2
Dilma 1	2012	27 - DESPORTO E LAZER	121 - PLANEJAMENTO E ORÇAMENTO	2600 - AVALIAÇÃO DAS POLÍTICAS PÚBLICAS E DE PROGRAMAS DE ESPORTE E DE LAZER	1.72297e+06	1.90206	3.27719e+06	5.2679	622106
Dilma 1	2012	27 - DESPORTO E LAZER	122 - ADMINISTRAÇÃO GERAL	09HB - CONTRIBUIÇÃO DA UNIÃO, DE SUAS AUTARQUIAS E FUNDAÇÕES PARA O CUSTEIO DO REGIME DE PREVIDÊNCIA DOS SERVIDORES PÚBLICOS FEDERAIS	1.79434e+06	1.90206	3.41294e+06	5.2679	647875
Dilma 1	2012	27 - DESPORTO E LAZER	122 - ADMINISTRAÇÃO GERAL	2000 - ADMINISTRAÇÃO DA UNIDADE	4.99137e+07	1.90206	9.4939e+07	5.2679	1.80222e+07
Dilma 1	2012	27 - DESPORTO E LAZER	122 - ADMINISTRAÇÃO GERAL	20EE - APOIO À IMPLANTAÇÃO, GESTÃO E MANUTENÇÃO DA AUTORIDADE PÚBLICA OLÍMPICA - APO	102533153	1.90206	1.95024e+08	5.2679	3.70213e+07
Dilma 1	2012	27 - DESPORTO E LAZER	122 - ADMINISTRAÇÃO GERAL	20TP - PAGAMENTO DE PESSOAL ATIVO DA UNIÃO	2.22158e+07	1.90206	4.22558e+07	5.2679	8.02138e+06
Dilma 1	2012	27 - DESPORTO E LAZER	128 - FORMAÇÃO DE RECURSOS HUMANOS	2366 - CAPACITAÇÃO DE GESTORES DE ESPORTE E DE LAZER	435211	1.90206	827797	5.2679	157140
Dilma 1	2012	27 - DESPORTO E LAZER	128 - FORMAÇÃO DE RECURSOS HUMANOS	2456 - CAPACITAÇÃO DE RECURSOS HUMANOS PARA O ESPORTE DE ALTO RENDIMENTO	756020	1.90206	1.438e+06	5.2679	272973
Dilma 1	2012	27 - DESPORTO E LAZER	128 - FORMAÇÃO DE RECURSOS HUMANOS	4572 - CAPACITAÇÃO DE SERVIDORES PÚBLICOS FEDERAIS EM PROCESSO DE QUALIFICAÇÃO E REQUALIFICAÇÃO	148087	1.90206	281670	5.2679	53469.2
Dilma 1	2012	27 - DESPORTO E LAZER	131 - COMUNICAÇÃO SOCIAL	4641 - PUBLICIDADE DE UTILIDADE PÚBLICA	2.63781e+07	1.90206	5.01728e+07	5.2679	9.52425e+06
Dilma 1	2012	27 - DESPORTO E LAZER	301 - ATENÇÃO BÁSICA	2004 - ASSISTÊNCIA MÉDICA E ODONTOLÓGICA AOS SERVIDORES, EMPREGADOS E SEUS DEPENDENTES	456051	1.90206	867438	5.2679	164665
Dilma 1	2012	27 - DESPORTO E LAZER	301 - ATENÇÃO BÁSICA	20CW - ASSISTÊNCIA MÉDICA AOS SERVIDORES E EMPREGADOS - EXAMES PERIÓDICOS	23632.2	1.90206	44949.9	5.2679	8532.8
Dilma 1	2012	27 - DESPORTO E LAZER	306 - ALIMENTAÇÃO E NUTRIÇÃO	2012 - AUXÍLIO-ALIMENTAÇÃO AOS SERVIDORES E EMPREGADOS	996857	1.90206	1.89608e+06	5.2679	359931
Dilma 1	2012	27 - DESPORTO E LAZER	331 - PROTEÇÃO E BENEFÍCIOS AO TRABALHADOR	2011 - AUXÍLIO-TRANSPORTE AOS SERVIDORES E EMPREGADOS	129934	1.90206	247143	5.2679	46914.9
Dilma 1	2012	27 - DESPORTO E LAZER	365 - EDUCAÇÃO INFANTIL	2010 - ASSISTÊNCIA PRÉ-ESCOLAR AOS DEPENDENTES DOS SERVIDORES E EMPREGADOS	32110	1.90206	61075.2	5.2679	11593.8
Dilma 1	2012	27 - DESPORTO E LAZER	811 - DESPORTO DE RENDIMENTO	09HW - CONCESSÃO DE BOLSA A ATLETAS	74680000	1.90206	1.42046e+08	5.2679	2.69644e+07
Dilma 1	2012	27 - DESPORTO E LAZER	811 - DESPORTO DE RENDIMENTO	126V - IMPLANTAÇÃO DE CONTROLE DE ACESSO E MONITORAMENTO NOS ESTÁDIOS DE FUTEBOL PARA SEGURANÇA DO TORCEDOR	2.92203e+06	1.90206	5.55788e+06	5.2679	1.05505e+06
Dilma 1	2012	27 - DESPORTO E LAZER	811 - DESPORTO DE RENDIMENTO	20D8 - PREPARAÇÃO E ORGANIZAÇÃO DOS JOGOS OLÍMPICOS E PARAOLÍMPICOS RIO 2016	2.42087e+07	1.90206	4.60464e+07	5.2679	8.74094e+06
Dilma 1	2012	27 - DESPORTO E LAZER	811 - DESPORTO DE RENDIMENTO	20DB - APOIO À REALIZAÇÃO DA COPA DO MUNDO FIFA 2014	1.19663e+07	1.90206	2.27606e+07	5.2679	4.32062e+06
Dilma 1	2012	27 - DESPORTO E LAZER	811 - DESPORTO DE RENDIMENTO	20JN - PREPARAÇÃO DE ATLETAS	1.07493e+07	1.90206	2.04459e+07	5.2679	3.88122e+06
Dilma 1	2012	27 - DESPORTO E LAZER	811 - DESPORTO DE RENDIMENTO	20JO - PROMOÇÃO DA DEFESA DOS DIREITOS DO TORCEDOR E APOIO AO DESENVOLVIMENTO DO FUTEBOL MASCULINO E FEMININO	1.28962e+06	1.90206	2.45294e+06	5.2679	465639
Dilma 1	2012	27 - DESPORTO E LAZER	811 - DESPORTO DE RENDIMENTO	20SL - APOIO À IMPLANTAÇÃO DE INFRAESTRUTURA PARA OS JOGOS OLÍMPICOS E PARAOLÍMPICOS RIO 2016	1.45163e+07	1.90206	2.76108e+07	5.2679	5.24134e+06
Dilma 1	2012	27 - DESPORTO E LAZER	812 - DESPORTO COMUNITÁRIO	20JP - DESENVOLVIMENTO DE ATIVIDADES E APOIO A PROJETOS DE ESPORTE EDUCACIONAL E DE ESPORTE E LAZER.	1.47233e+07	1.90206	2.80046e+07	5.2679	5.31608e+06
Dilma 1	2012	27 - DESPORTO E LAZER	812 - DESPORTO COMUNITÁRIO	20JQ - REALIZAÇÃO E APOIO A COMPETIÇÕES E EVENTOS DE ESPORTE E LAZER	1.15376e+07	1.90206	2.19453e+07	5.2679	4.16584e+06
Dilma 1	2012	27 - DESPORTO E LAZER	812 - DESPORTO COMUNITÁRIO	20JS - FOMENTO À PESQUISA, MEMÓRIA, DIFUSÃO E FORMAÇÃO EM POLÍTICAS SOCIAIS DE ESPORTE E LAZER.	101585	1.90206	193221	5.2679	36678.9
Dilma 1	2012	27 - DESPORTO E LAZER	812 - DESPORTO COMUNITÁRIO	5450 - IMPLANTAÇÃO E MODERNIZAÇÃO DE INFRAESTRUTURA PARA ESPORTE EDUCACIONAL, RECREATIVO E DE LAZER	2.99847e+06	1.90206	5.70328e+06	5.2679	1.08265e+06
Dilma 1	2012	13 - CULTURA	813 - LAZER	12MG - IMPLANTAÇÃO DE ESPAÇOS INTEGRADOS DE ESPORTE, CULTURA, LAZER E SERVIÇOS PÚBLICOS - PRAÇAS DOS ESPORTES E DA CULTURA	6.05871e+07	1.90206	1.1524e+08	5.2679	2.18759e+07
Dilma 1	2013	27 - DESPORTO E LAZER	122 - ADMINISTRAÇÃO GERAL	09HB - CONTRIBUICAO DA UNIAO, DE SUAS AUTARQUIAS E FUNDACOES PARA O CUSTEIO DO REGIME DE PREVIDENCIA DOS SERVIDORES PUBLICOS FEDERAIS	1.73472e+06	1.79713	3.11752e+06	5.2679	591795
Dilma 1	2013	27 - DESPORTO E LAZER	122 - ADMINISTRAÇÃO GERAL	2000 - ADMINISTRACAO DA UNIDADE	4.46736e+07	1.79713	8.02845e+07	5.2679	1.52403e+07
Dilma 1	2013	27 - DESPORTO E LAZER	122 - ADMINISTRAÇÃO GERAL	20TP - PAGAMENTO DE PESSOAL ATIVO DA UNIAO	2.41562e+07	1.79713	4.34119e+07	5.2679	8.24084e+06
Dilma 1	2013	27 - DESPORTO E LAZER	131 - COMUNICAÇÃO SOCIAL	4641 - PUBLICIDADE DE UTILIDADE PUBLICA	2.40191e+07	1.79713	4.31655e+07	5.2679	8.19405e+06
Dilma 1	2013	27 - DESPORTO E LAZER	301 - ATENÇÃO BÁSICA	2004 - ASSISTENCIA MEDICA E ODONTOLOGICA AOS SERVIDORES CIVIS, EMPREGADOS, MILITARES E SEUS DEPENDENTES	383053	1.79713	688397	5.2679	130678
Dilma 1	2013	27 - DESPORTO E LAZER	306 - ALIMENTAÇÃO E NUTRIÇÃO	2012 - AUXILIO-ALIMENTACAO AOS SERVIDORES CIVIS, EMPREGADOS EMILITARES	1.25183e+06	1.79713	2.2497e+06	5.2679	427058
Dilma 1	2013	27 - DESPORTO E LAZER	331 - PROTEÇÃO E BENEFÍCIOS AO TRABALHADOR	2011 - AUXILIO-TRANSPORTE AOS SERVIDORES CIVIS, EMPREGADOS E MILITARES	132930	1.79713	238893	5.2679	45348.8
Dilma 1	2013	27 - DESPORTO E LAZER	365 - EDUCAÇÃO INFANTIL	2010 - ASSISTENCIA PRE-ESCOLAR AOS DEPENDENTES DOS SERVIDORESCIVIS, EMPREGADOS E MILITARES	31819.4	1.79713	57183.7	5.2679	10855.1
Dilma 1	2013	27 - DESPORTO E LAZER	811 - DESPORTO DE RENDIMENTO	09HW - CONCESSAO DE BOLSA A ATLETAS	105227735	1.79713	1.89108e+08	5.2679	3.58982e+07
Dilma 1	2013	27 - DESPORTO E LAZER	811 - DESPORTO DE RENDIMENTO	126V - IMPLANTACAO DE CONTROLE DE ACESSO E MONITORAMENTO NOS ESTADIOS DE FUTEBOL PARA SEGURANCA DO TORCEDOR	2.81754e+06	1.79713	5.0635e+06	5.2679	961198
Dilma 1	2013	27 - DESPORTO E LAZER	811 - DESPORTO DE RENDIMENTO	14TP - IMPLANTACAO E MODERNIZACAO DE INFRAESTRUTURA PARA O ESPORTE DE ALTO RENDIMENTO	3.77502e+06	1.79713	6.78422e+06	5.2679	1.28784e+06
Dilma 1	2013	27 - DESPORTO E LAZER	811 - DESPORTO DE RENDIMENTO	14TQ - IMPLANTACAO DE INFRAESTRUTURA PARA OS JOGOS OLIMPICOS E PARAOLIMPICOS RIO 2016	4.88926e+06	1.79713	8.78665e+06	5.2679	1.66796e+06
Dilma 1	2013	27 - DESPORTO E LAZER	811 - DESPORTO DE RENDIMENTO	20D8 - PREPARACAO E ORGANIZACAO DOS JOGOS OLIMPICOS E PARAOLIMPICOS RIO 2016	6.46359e+07	1.79713	1.16159e+08	5.2679	2.20504e+07
Dilma 1	2013	27 - DESPORTO E LAZER	811 - DESPORTO DE RENDIMENTO	20DB - APOIO A REALIZACAO DA COPA DO MUNDO FIFA 2014	3.80817e+07	1.79713	6.84379e+07	5.2679	1.29915e+07
Dilma 1	2013	27 - DESPORTO E LAZER	811 - DESPORTO DE RENDIMENTO	20JO - PROMOCAO DA DEFESA DOS DIREITOS DO TORCEDOR E APOIO AODESENVOLVIMENTO DO FUTEBOL MASCULINO E FEMININO	2.69723e+06	1.79713	4.84728e+06	5.2679	920154
Dilma 1	2013	27 - DESPORTO E LAZER	811 - DESPORTO DE RENDIMENTO	20YA - PREPARACAO DE ATLETAS E CAPACITACAO DE RECURSOS HUMANOS PARA O ESPORTE DE ALTO RENDIMENTO	2.63374e+07	1.79713	4.73319e+07	5.2679	8.98496e+06
Dilma 1	2013	27 - DESPORTO E LAZER	812 - DESPORTO COMUNITÁRIO	20JP - DESENVOLVIMENTO DE ATIVIDADES E APOIO A PROJETOS DE ESPORTE, EDUCACAO, LAZER E INCLUSAO SOCIAL	2.39466e+07	1.79713	4.30352e+07	5.2679	8.16932e+06
Dilma 1	2013	27 - DESPORTO E LAZER	812 - DESPORTO COMUNITÁRIO	20JQ - REALIZACAO E APOIO A EVENTOS E COMPETICOES DE ESPORTE PARTICIPATIVO E DE ESPORTE ESCOLAR	1.87281e+07	1.79713	3.36569e+07	5.2679	6.38905e+06
Dilma 1	2013	27 - DESPORTO E LAZER	812 - DESPORTO COMUNITÁRIO	20JS - FOMENTO A PESQUISA, MEMORIA, DIFUSAO E FORMACAO EM POLITICAS SOCIAIS DE ESPORTE, EDUCACAO, LAZER E INCLUSAO SOCIAL.	1.89774e+06	1.79713	3.41049e+06	5.2679	647409
Dilma 1	2013	27 - DESPORTO E LAZER	812 - DESPORTO COMUNITÁRIO	5450 - IMPLANTACAO E MODERNIZACAO DE INFRAESTRUTURA PARA ESPORTE EDUCACIONAL, RECREATIVO E DE LAZER	1.06325e+07	1.79713	1.9108e+07	5.2679	3.62726e+06
Dilma 1	2013	13 - CULTURA	813 - LAZER	12MG - IMPLANTAÇÃO DE ESPAÇOS INTEGRADOS DE ESPORTE, CULTURA, LAZER E SERVIÇOS PÚBLICOS - PRAÇAS DOS ESPORTES E DA CULTURA	6.05871e+07	1.79713	1.08883e+08	5.2679	2.06692e+07
Dilma 1	2014	27 - DESPORTO E LAZER	122 - ADMINISTRAÇÃO GERAL	09HB - CONTRIBUICAO DA UNIAO, DE SUAS AUTARQUIAS E FUNDACOES PARA O CUSTEIO DO REGIME DE PREVIDENCIA DOS SERVIDORES PUBLICOS FEDERAIS	1.6978e+06	1.69684	2.88089e+06	5.2679	546876
Dilma 1	2014	27 - DESPORTO E LAZER	122 - ADMINISTRAÇÃO GERAL	2000 - ADMINISTRACAO DA UNIDADE	5.43929e+07	1.69684	9.22959e+07	5.2679	1.75204e+07
Dilma 1	2014	27 - DESPORTO E LAZER	122 - ADMINISTRAÇÃO GERAL	20TP - PAGAMENTO DE PESSOAL ATIVO DA UNIAO	3.03804e+07	1.69684	5.15506e+07	5.2679	9.7858e+06
Dilma 1	2014	27 - DESPORTO E LAZER	131 - COMUNICAÇÃO SOCIAL	4641 - PUBLICIDADE DE UTILIDADE PUBLICA	3.13039e+07	1.69684	5.31176e+07	5.2679	1.00833e+07
Dilma 1	2014	27 - DESPORTO E LAZER	301 - ATENÇÃO BÁSICA	2004 - ASSISTENCIA MEDICA E ODONTOLOGICA AOS SERVIDORES CIVIS, EMPREGADOS, MILITARES E SEUS DEPENDENTES	110911	1.69684	188198	5.2679	35725.4
Dilma 1	2014	27 - DESPORTO E LAZER	331 - PROTEÇÃO E BENEFÍCIOS AO TRABALHADOR	00M1 - BENEFICIOS ASSISTENCIAIS DECORRENTES DO AUXILIO-FUNERAL E NATALIDADE	2636.02	1.69684	4472.9	5.2679	849.086
Dilma 1	2014	27 - DESPORTO E LAZER	331 - PROTEÇÃO E BENEFÍCIOS AO TRABALHADOR	2010 - ASSISTENCIA PRE-ESCOLAR AOS DEPENDENTES DOS SERVIDORESCIVIS, EMPREGADOS E MILITARES	34452.4	1.69684	58460.1	5.2679	11097.4
Dilma 1	2014	27 - DESPORTO E LAZER	331 - PROTEÇÃO E BENEFÍCIOS AO TRABALHADOR	2011 - AUXILIO-TRANSPORTE AOS SERVIDORES CIVIS, EMPREGADOS E MILITARES	125136	1.69684	212336	5.2679	40307.5
Dilma 1	2014	27 - DESPORTO E LAZER	331 - PROTEÇÃO E BENEFÍCIOS AO TRABALHADOR	2012 - AUXILIO-ALIMENTACAO AOS SERVIDORES CIVIS, EMPREGADOS EMILITARES	1.25959e+06	1.69684	2.13732e+06	5.2679	405725
Dilma 1	2014	27 - DESPORTO E LAZER	811 - DESPORTO DE RENDIMENTO	09HW - CONCESSAO DE BOLSA A ATLETAS	123008255	1.69684	2.08725e+08	5.2679	3.9622e+07
Dilma 1	2014	27 - DESPORTO E LAZER	811 - DESPORTO DE RENDIMENTO	14TQ - IMPLANTACAO DE INFRAESTRUTURA PARA OS JOGOS OLIMPICOS E PARAOLIMPICOS RIO 2016	4.26363e+08	1.69684	7.23469e+08	5.2679	1.37335e+08
Dilma 1	2014	27 - DESPORTO E LAZER	811 - DESPORTO DE RENDIMENTO	20D8 - PREPARACAO E ORGANIZACAO DOS JOGOS OLIMPICOS E PARAOLIMPICOS RIO 2016	46710933	1.69684	7.92608e+07	5.2679	1.5046e+07
Dilma 1	2014	27 - DESPORTO E LAZER	811 - DESPORTO DE RENDIMENTO	20DB - APOIO A REALIZACAO DA COPA DO MUNDO FIFA 2014	3.39543e+07	1.69684	5.76149e+07	5.2679	1.0937e+07
Dilma 1	2014	27 - DESPORTO E LAZER	811 - DESPORTO DE RENDIMENTO	20JO - PROMOCAO E APOIO AO DESENVOLVIMENTO DO FUTEBOL MASCULINO E FEMININO	3.35353e+06	1.69684	5.6904e+06	5.2679	1.0802e+06
Dilma 1	2014	27 - DESPORTO E LAZER	811 - DESPORTO DE RENDIMENTO	20YA - PREPARACAO DE ATLETAS E CAPACITACAO DE RECURSOS HUMANOS PARA O ESPORTE DE ALTO RENDIMENTO	1.47414e+07	1.69684	2.50137e+07	5.2679	4.74832e+06
Dilma 1	2014	27 - DESPORTO E LAZER	811 - DESPORTO DE RENDIMENTO	211Z - IMPLEMENTACAO E DESENVOLVIMENTO DA POLITICA NACIONAL DE CONTROLE DE DOPAGEM	1.78533e+06	1.69684	3.02941e+06	5.2679	575069
Dilma 1	2014	27 - DESPORTO E LAZER	812 - DESPORTO COMUNITÁRIO	14TR - IMPLANTACAO DOS CENTROS DE INICIACAO AO ESPORTE - CIE	100000	1.69684	169684	5.2679	32210.9
Dilma 1	2014	27 - DESPORTO E LAZER	812 - DESPORTO COMUNITÁRIO	20JP - DESENVOLVIMENTO DE ATIVIDADES E APOIO A PROJETOS DE ESPORTE, EDUCACAO, LAZER , INCLUSAO SOCIAL E LEGADO SOCIAL	7.08996e+07	1.69684	1.20305e+08	5.2679	2.28374e+07
Dilma 1	2014	27 - DESPORTO E LAZER	812 - DESPORTO COMUNITÁRIO	20JQ - REALIZACAO E APOIO A EVENTOS DE ESPORTE, LAZER E INCLUSAO SOCIAL	1.39095e+07	1.69684	2.36021e+07	5.2679	4.48036e+06
Dilma 1	2014	27 - DESPORTO E LAZER	812 - DESPORTO COMUNITÁRIO	5450 - IMPLANTACAO E MODERNIZACAO DE INFRAESTRUTURA PARA ESPORTE EDUCACIONAL, RECREATIVO E DE LAZER	300000	1.69684	509051	5.2679	96632.6
Dilma 2	2015	27 - DESPORTO E LAZER	122 - ADMINISTRAÇÃO GERAL	09HB - CONTRIBUICAO DA UNIAO, DE SUAS AUTARQUIAS E FUNDACOES PARA O	1.7071e+06	1.59466	2.72223e+06	5.2679	516759
Dilma 2	2015	27 - DESPORTO E LAZER	122 - ADMINISTRAÇÃO GERAL	2000 - ADMINISTRACAO DA UNIDADE	6.95826e+07	1.59466	1.1096e+08	5.2679	2.10635e+07
Dilma 2	2015	27 - DESPORTO E LAZER	122 - ADMINISTRAÇÃO GERAL	20TP - PAGAMENTO DE PESSOAL ATIVO DA UNIAO	3.08169e+07	1.59466	4.91423e+07	5.2679	9.32864e+06
Dilma 2	2015	27 - DESPORTO E LAZER	131 - COMUNICAÇÃO SOCIAL	4641 - PUBLICIDADE DE UTILIDADE PUBLICA	1.67787e+07	1.59466	2.67563e+07	5.2679	5.07912e+06
Dilma 2	2015	27 - DESPORTO E LAZER	301 - ATENÇÃO BÁSICA	2004 - ASSISTENCIA MEDICA E ODONTOLOGICA AOS SERVIDORES CIVIS, EMPR	265856	1.59466	423949	5.2679	80477.9
Dilma 2	2015	27 - DESPORTO E LAZER	331 - PROTEÇÃO E BENEFÍCIOS AO TRABALHADOR	00M1 - BENEFICIOS ASSISTENCIAIS DECORRENTES DO AUXILIO-FUNERAL E NA	6362.68	1.59466	10146.3	5.2679	1926.06
Dilma 2	2015	27 - DESPORTO E LAZER	331 - PROTEÇÃO E BENEFÍCIOS AO TRABALHADOR	2010 - ASSISTENCIA PRE-ESCOLAR AOS DEPENDENTES DOS SERVIDORES CIVIS	35464.1	1.59466	56553.1	5.2679	10735.4
Dilma 2	2015	27 - DESPORTO E LAZER	331 - PROTEÇÃO E BENEFÍCIOS AO TRABALHADOR	2011 - AUXILIO-TRANSPORTE AOS SERVIDORES CIVIS, EMPREGADOS E MILITA	137145	1.59466	218700	5.2679	41515.6
Dilma 2	2015	27 - DESPORTO E LAZER	331 - PROTEÇÃO E BENEFÍCIOS AO TRABALHADOR	2012 - AUXILIO-ALIMENTACAO AOS SERVIDORES CIVIS, EMPREGADOS E MILIT	1.35456e+06	1.59466	2.16006e+06	5.2679	410042
Dilma 2	2015	27 - DESPORTO E LAZER	811 - DESPORTO DE RENDIMENTO	09HW - CONCESSAO DE BOLSA A ATLETAS	71873506	1.59466	1.14614e+08	5.2679	2.1757e+07
Dilma 2	2015	27 - DESPORTO E LAZER	811 - DESPORTO DE RENDIMENTO	14TP - IMPLANTACAO E MODERNIZACAO DE INFRAESTRUTURA PARA O ESPORTE	1356399	1.59466	2.16299e+06	5.2679	410598
Dilma 2	2015	27 - DESPORTO E LAZER	811 - DESPORTO DE RENDIMENTO	14TQ - IMPLANTACAO DE INFRAESTRUTURA PARA OS JOGOS OLIMPICOS E PARA	263923307	1.59466	4.20867e+08	5.2679	7.98928e+07
Dilma 2	2015	27 - DESPORTO E LAZER	811 - DESPORTO DE RENDIMENTO	20D8 - PREPARACAO E ORGANIZACAO DOS JOGOS OLIMPICOS E PARAOLIMPICOS	7.12305e+07	1.59466	1.13588e+08	5.2679	2.15623e+07
Dilma 2	2015	27 - DESPORTO E LAZER	811 - DESPORTO DE RENDIMENTO	20JO - APOIO AO DESENVOLVIMENTO DO FUTEBOL MASCULINO E FEMININO E D	5.02424e+06	1.59466	8.01194e+06	5.2679	1.5209e+06
Dilma 2	2015	27 - DESPORTO E LAZER	811 - DESPORTO DE RENDIMENTO	20YA - PREPARACAO DE ATLETAS E CAPACITACAO DE RECURSOS HUMANOS PARA	3.29059e+07	1.59466	5.24736e+07	5.2679	9.96101e+06
Dilma 2	2015	27 - DESPORTO E LAZER	811 - DESPORTO DE RENDIMENTO	211Z - IMPLEMENTACAO E DESENVOLVIMENTO DA POLITICA NACIONAL DE CONT	6.85628e+06	1.59466	1.09334e+07	5.2679	2.07548e+06
Dilma 2	2015	27 - DESPORTO E LAZER	812 - DESPORTO COMUNITÁRIO	14TR - IMPLANTACAO DOS CENTROS DE INICIACAO AO ESPORTE ? CIE	6.06022e+06	1.59466	9.66398e+06	5.2679	1.8345e+06
Dilma 2	2015	27 - DESPORTO E LAZER	812 - DESPORTO COMUNITÁRIO	20JP - DESENVOLVIMENTO DE ATIVIDADES E APOIO A PROJETOS DE ESPORTE,	7.68126e+07	1.59466	1.2249e+08	5.2679	2.32521e+07
Dilma 2	2015	27 - DESPORTO E LAZER	812 - DESPORTO COMUNITÁRIO	20JQ - REALIZACAO E APOIO A EVENTOS DE ESPORTE, LAZER E INCLUSAO SO	1.11511e+07	1.59466	1.77822e+07	5.2679	3.37558e+06
Dilma 2	2015	27 - DESPORTO E LAZER	812 - DESPORTO COMUNITÁRIO	5450 - IMPLANTACAO E MODERNIZACAO DE INFRAESTRUTURA PARA ESPORTE ED	1.13971e+06	1.59466	1.81745e+06	5.2679	345005
Dilma 2	2016	27 - DESPORTO E LAZER	122 - ADMINISTRAÇÃO GERAL	09HB - CONTRIBUICAO DA UNIAO, DE SUAS AUTARQUIAS E FUNDACOES PARA O	1.6557e+06	1.44087	2.38564e+06	5.2679	452864
Dilma 2	2016	27 - DESPORTO E LAZER	122 - ADMINISTRAÇÃO GERAL	2000 - ADMINISTRACAO DA UNIDADE	6.65707e+07	1.44087	9.59196e+07	5.2679	1.82083e+07
Dilma 2	2016	27 - DESPORTO E LAZER	122 - ADMINISTRAÇÃO GERAL	20TP - PESSOAL ATIVO DA UNIAO	3.49731e+07	1.44087	5.03916e+07	5.2679	9.56579e+06
Dilma 2	2016	27 - DESPORTO E LAZER	122 - ADMINISTRAÇÃO GERAL	216H - AJUDA DE CUSTO PARA MORADIA OU AUXILIO-MORADIA A AGENTES PUB	950237	1.44087	1.36916e+06	5.2679	259907
Dilma 2	2016	27 - DESPORTO E LAZER	131 - COMUNICAÇÃO SOCIAL	4641 - PUBLICIDADE DE UTILIDADE PUBLICA	1.265e+07	1.44087	1.8227e+07	5.2679	3.46002e+06
Dilma 2	2016	27 - DESPORTO E LAZER	301 - ATENÇÃO BÁSICA	2004 - ASSISTENCIA MEDICA E ODONTOLOGICA AOS SERVIDORES CIVIS, EMPR	765466	1.44087	1.10293e+06	5.2679	209369
Dilma 2	2016	27 - DESPORTO E LAZER	331 - PROTEÇÃO E BENEFÍCIOS AO TRABALHADOR	2010 - ASSISTENCIA PRE-ESCOLAR AOS DEPENDENTES DOS SERVIDORES CIVIS	132241	1.44087	190542	5.2679	36170.4
Dilma 2	2016	27 - DESPORTO E LAZER	331 - PROTEÇÃO E BENEFÍCIOS AO TRABALHADOR	2011 - AUXILIO-TRANSPORTE AOS SERVIDORES CIVIS, EMPREGADOS E MILITA	147295	1.44087	212233	5.2679	40288
Dilma 2	2016	27 - DESPORTO E LAZER	331 - PROTEÇÃO E BENEFÍCIOS AO TRABALHADOR	2012 - AUXILIO-ALIMENTACAO AOS SERVIDORES CIVIS, EMPREGADOS E MILIT	1.58807e+06	1.44087	2.28819e+06	5.2679	434365
Dilma 2	2016	27 - DESPORTO E LAZER	811 - DESPORTO DE RENDIMENTO	09HW - CONCESSAO DE BOLSA A ATLETAS	1.46034e+07	1.44087	2.10416e+07	5.2679	3.9943e+06
Dilma 2	2016	27 - DESPORTO E LAZER	811 - DESPORTO DE RENDIMENTO	14TP - IMPLANTACAO DE INFRAESTRUTURA ESPORTIVA DE ALTO RENDIMENTO	1000000	1.44087	1.44087e+06	5.2679	273518
Dilma 2	2016	27 - DESPORTO E LAZER	811 - DESPORTO DE RENDIMENTO	14TQ - IMPLANTACAO DE INFRAESTRUTURA PARA OS JOGOS OLIMPICOS E PARA	1.63761e+08	1.44087	2.35958e+08	5.2679	4.47917e+07
Dilma 2	2016	27 - DESPORTO E LAZER	811 - DESPORTO DE RENDIMENTO	20D8 - PREPARACAO E ORGANIZACAO DOS JOGOS OLIMPICOS E PARAOLIMPICOS	6.71917e+07	1.44087	9.68143e+07	5.2679	1.83782e+07
Dilma 2	2016	27 - DESPORTO E LAZER	811 - DESPORTO DE RENDIMENTO	20JO - PROMOCAO E APOIO AO DESENVOLVIMENTO DO FUTEBOL MASCULINO E F	1.90803e+06	1.44087	2.74921e+06	5.2679	521880
Dilma 2	2016	27 - DESPORTO E LAZER	811 - DESPORTO DE RENDIMENTO	20YA - PREPARACAO DE ATLETAS E CAPACITACAO DE RECURSOS HUMANOS PARA	3.00085e+07	1.44087	4.32383e+07	5.2679	8.20788e+06
Dilma 2	2016	27 - DESPORTO E LAZER	811 - DESPORTO DE RENDIMENTO	211Z - IMPLEMENTACAO E DESENVOLVIMENTO DA POLITICA NACIONAL DE CONT	9.36026e+06	1.44087	1.34869e+07	5.2679	2.5602e+06
Dilma 2	2016	27 - DESPORTO E LAZER	812 - DESPORTO COMUNITÁRIO	14TR - IMPLANTACAO DOS CENTROS DE INICIACAO AO ESPORTE - CIE	3.25182e+07	1.44087	4.68543e+07	5.2679	8.89431e+06
Dilma 2	2016	27 - DESPORTO E LAZER	812 - DESPORTO COMUNITÁRIO	20JP - DESENVOLVIMENTO DE ATIVIDADES E APOIO A PROJETOS DE ESPORTE,	1.76126e+07	1.44087	2.53774e+07	5.2679	4.81737e+06
Dilma 2	2016	27 - DESPORTO E LAZER	812 - DESPORTO COMUNITÁRIO	20JQ - REALIZACAO E APOIO A EVENTOS DE ESPORTE, LAZER E INCLUSAO SO	2.10251e+07	1.44087	3.02944e+07	5.2679	5.75076e+06
Dilma 2	2016	27 - DESPORTO E LAZER	812 - DESPORTO COMUNITÁRIO	5450 - IMPLANTACAO E MODERNIZACAO DE INFRAESTRUTURA PARA ESPORTE ED	4.09225e+06	1.44087	5.89638e+06	5.2679	1.1193e+06
Temer	2017	27 - DESPORTO E LAZER	122 - ADMINISTRAÇÃO GERAL	2000 - ADMINISTRACAO DA UNIDADE	6.65294e+07	1.35562	9.01888e+07	5.2679	1.71204e+07
Temer	2017	27 - DESPORTO E LAZER	122 - ADMINISTRAÇÃO GERAL	20TP - ATIVOS CIVIS DA UNIAO	4.28715e+07	1.35562	5.81177e+07	5.2679	1.10324e+07
Temer	2017	27 - DESPORTO E LAZER	122 - ADMINISTRAÇÃO GERAL	216H - AJUDA DE CUSTO PARA MORADIA OU AUXILIO-MORADIA A AGENTES PUB	750879	1.35562	1.01791e+06	5.2679	193229
Temer	2017	27 - DESPORTO E LAZER	122 - ADMINISTRAÇÃO GERAL	8785 - GESTAO E COORDENACAO DO PROGRAMA DE ACELERACAO DO CRESCIMENT	1.60968e+06	1.35562	2.18213e+06	5.2679	414231
Temer	2017	27 - DESPORTO E LAZER	131 - COMUNICAÇÃO SOCIAL	4641 - PUBLICIDADE DE UTILIDADE PUBLICA	6722447	1.35562	9.11311e+06	5.2679	1.72993e+06
Temer	2017	27 - DESPORTO E LAZER	301 - ATENÇÃO BÁSICA	2004 - ASSISTENCIA MEDICA E ODONTOLOGICA AOS SERVIDORES CIVIS, EMPR	459341	1.35562	622694	5.2679	118205
Temer	2017	27 - DESPORTO E LAZER	331 - PROTEÇÃO E BENEFÍCIOS AO TRABALHADOR	00M1 - BENEFICIOS ASSISTENCIAIS DECORRENTES DO AUXILIO-FUNERAL E NA	7394.49	1.35562	10024.1	5.2679	1902.87
Temer	2017	27 - DESPORTO E LAZER	331 - PROTEÇÃO E BENEFÍCIOS AO TRABALHADOR	2010 - ASSISTENCIA PRE-ESCOLAR AOS DEPENDENTES DOS SERVIDORES CIVIS	136769	1.35562	185408	5.2679	35195.7
Temer	2017	27 - DESPORTO E LAZER	331 - PROTEÇÃO E BENEFÍCIOS AO TRABALHADOR	2011 - AUXILIO-TRANSPORTE AOS SERVIDORES CIVIS, EMPREGADOS E MILITA	90249.2	1.35562	122344	5.2679	23224.4
Temer	2017	27 - DESPORTO E LAZER	331 - PROTEÇÃO E BENEFÍCIOS AO TRABALHADOR	2012 - AUXILIO-ALIMENTACAO AOS SERVIDORES CIVIS, EMPREGADOS E MILIT	1.43938e+06	1.35562	1.95126e+06	5.2679	370405
Temer	2017	27 - DESPORTO E LAZER	811 - DESPORTO DE RENDIMENTO	09HW - CONCESSAO DE BOLSA A ATLETAS	1.55469e+07	1.35562	2.10758e+07	5.2679	4.0008e+06
Temer	2017	27 - DESPORTO E LAZER	811 - DESPORTO DE RENDIMENTO	14TP - IMPLANTACAO DE INFRAESTRUTURA ESPORTIVA DE ALTO RENDIMENTO	7.2918e+06	1.35562	9.88495e+06	5.2679	1.87645e+06
Temer	2017	27 - DESPORTO E LAZER	811 - DESPORTO DE RENDIMENTO	20JO - PROMOCAO E APOIO AO DESENVOLVIMENTO DO FUTEBOL MASCULINO E F	384783	1.35562	521621	5.2679	99018.7
Temer	2017	27 - DESPORTO E LAZER	811 - DESPORTO DE RENDIMENTO	20YA - PREPARACAO DE ATLETAS E CAPACITACAO DE RECURSOS HUMANOS PARA	8.49935e+06	1.35562	1.15219e+07	5.2679	2.1872e+06
Temer	2017	27 - DESPORTO E LAZER	811 - DESPORTO DE RENDIMENTO	211Z - IMPLEMENTACAO E DESENVOLVIMENTO DA POLITICA NACIONAL DE CONT	3.04348e+06	1.35562	4.12581e+06	5.2679	783199
Temer	2017	27 - DESPORTO E LAZER	811 - DESPORTO DE RENDIMENTO	216T - GESTAO, MANUTENCAO E APERFEICOAMENTO DA REDE NACIONAL DE TRE	2.23334e+07	1.35562	3.02757e+07	5.2679	5.74721e+06
Temer	2017	27 - DESPORTO E LAZER	811 - DESPORTO DE RENDIMENTO	216U - PREPARACAO DE SELECOES PRINCIPAIS PARA REPRESENTACAO DO BRAS	223611	1.35562	303133	5.2679	57543.4
Temer	2017	27 - DESPORTO E LAZER	812 - DESPORTO COMUNITÁRIO	14TR - IMPLANTACAO DOS CENTROS DE INICIACAO AO ESPORTE - CIE	1.03475e+08	1.35562	1.40274e+08	5.2679	2.6628e+07
Temer	2017	27 - DESPORTO E LAZER	812 - DESPORTO COMUNITÁRIO	20JP - DESENVOLVIMENTO DE ATIVIDADES E APOIO A PROJETOS E EVENTOS D	2.34986e+07	1.35562	3.18552e+07	5.2679	6.04705e+06
Temer	2017	27 - DESPORTO E LAZER	812 - DESPORTO COMUNITÁRIO	20JQ - REALIZACAO E APOIO A EVENTOS DE ESPORTE, LAZER E INCLUSAO SO	9.2537e+06	1.35562	1.25445e+07	5.2679	2.38132e+06
Temer	2017	27 - DESPORTO E LAZER	846 - OUTROS ENCARGOS ESPECIAIS	09HB - CONTRIBUICAO DA UNIAO, DE SUAS AUTARQUIAS E FUNDACOES PARA O	1.68999e+06	1.35562	2290996	5.2679	434897
Temer	2018	27 - DESPORTO E LAZER	122 - ADMINISTRAÇÃO GERAL	2000 - ADMINISTRACAO DA UNIDADE	6.24597e+07	1.31681	8.22478e+07	5.2679	1.5613e+07
Temer	2018	27 - DESPORTO E LAZER	122 - ADMINISTRAÇÃO GERAL	20TP - ATIVOS CIVIS DA UNIAO	5.31121e+07	1.31681	6.99387e+07	5.2679	1.32764e+07
Temer	2018	27 - DESPORTO E LAZER	122 - ADMINISTRAÇÃO GERAL	216H - AJUDA DE CUSTO PARA MORADIA OU AUXILIO-MORADIA A AGENTES PUB	1.07044e+06	1.31681	1.40957e+06	5.2679	267578
Temer	2018	27 - DESPORTO E LAZER	131 - COMUNICAÇÃO SOCIAL	4641 - PUBLICIDADE DE UTILIDADE PUBLICA	5.6653e+06	1.31681	7.46014e+06	5.2679	1.41615e+06
Temer	2018	27 - DESPORTO E LAZER	301 - ATENÇÃO BÁSICA	2004 - ASSISTENCIA MEDICA E ODONTOLOGICA AOS SERVIDORES CIVIS, EMPR	692662	1.31681	912107	5.2679	173144
Temer	2018	27 - DESPORTO E LAZER	331 - PROTEÇÃO E BENEFÍCIOS AO TRABALHADOR	212B - BENEFICIOS OBRIGATORIOS AOS SERVIDORES CIVIS, EMPREGADOS, MI	1.98771e+06	1.31681	2.61744e+06	5.2679	496866
Temer	2018	27 - DESPORTO E LAZER	811 - DESPORTO DE RENDIMENTO	09HW - CONCESSAO DE BOLSA A ATLETAS	1.21079e+07	1.31681	1.59438e+07	5.2679	3.02659e+06
Temer	2018	27 - DESPORTO E LAZER	811 - DESPORTO DE RENDIMENTO	14TP - IMPLANTACAO DE INFRAESTRUTURA ESPORTIVA DE ALTO RENDIMENTO	2.59579e+07	1.31681	3.41817e+07	5.2679	6.48868e+06
Temer	2018	27 - DESPORTO E LAZER	811 - DESPORTO DE RENDIMENTO	20JO - PROMOCAO E APOIO AO DESENVOLVIMENTO DO FUTEBOL MASCULINO E F	4.69946e+06	1.31681	6.18831e+06	5.2679	1.17472e+06
Temer	2018	27 - DESPORTO E LAZER	811 - DESPORTO DE RENDIMENTO	20YA - PREPARACAO DE ATLETAS E CAPACITACAO DE RECURSOS HUMANOS PARA	4.41345e+06	1.31681	5.81168e+06	5.2679	1.10323e+06
Temer	2018	27 - DESPORTO E LAZER	811 - DESPORTO DE RENDIMENTO	211Z - IMPLEMENTACAO E DESENVOLVIMENTO DA POLITICA NACIONAL DE CONT	3.6932e+06	1.31681	4.86325e+06	5.2679	923185
Temer	2018	27 - DESPORTO E LAZER	811 - DESPORTO DE RENDIMENTO	216T - GESTAO, MANUTENCAO E APERFEICOAMENTO DA REDE NACIONAL DE TRE	1.27673e+07	1.31681	1.68122e+07	5.2679	3.19144e+06
Temer	2018	27 - DESPORTO E LAZER	811 - DESPORTO DE RENDIMENTO	216U - PREPARACAO DE SELECOES PRINCIPAIS PARA REPRESENTACAO DO BRAS	665708	1.31681	876613	5.2679	166407
Temer	2018	27 - DESPORTO E LAZER	811 - DESPORTO DE RENDIMENTO	218F - GESTAO E MANUTENCAO DO LEGADO OLIMPICO E PARAOLIMPICO SOB RE	1.92193e+07	1.31681	2.53082e+07	5.2679	4.80424e+06
Temer	2018	05 - DEFESA NACIONAL	811 - DESPORTO DE RENDIMENTO	15P8 - APOIO A PARTICIPACAO NOS 7. JOGOS MUNDIAIS MILITARES	6.46209e+06	1.31681	8.50937e+06	5.2679	1.61532e+06
Temer	2018	27 - DESPORTO E LAZER	812 - DESPORTO COMUNITÁRIO	14TR - IMPLANTACAO DOS CENTROS DE INICIACAO AO ESPORTE - CIE	3.56015e+07	1.31681	4.68805e+07	5.2679	8.89927e+06
Temer	2018	27 - DESPORTO E LAZER	812 - DESPORTO COMUNITÁRIO	20JP - DESENVOLVIMENTO DE ATIVIDADES E APOIO A PROJETOS E EVENTOS D	3.70937e+07	1.31681	4.88455e+07	5.2679	9.27229e+06
Temer	2018	27 - DESPORTO E LAZER	812 - DESPORTO COMUNITÁRIO	20JQ - REALIZACAO E APOIO A EVENTOS DE ESPORTE, LAZER E INCLUSAO SO	5.93162e+06	1.31681	7.81084e+06	5.2679	1.48272e+06
Temer	2018	27 - DESPORTO E LAZER	812 - DESPORTO COMUNITÁRIO	5450 - IMPLANTACAO E MODERNIZACAO DE INFRAESTRUTURA PARA ESPORTE ED	5.78324e+06	1.31681	7.61544e+06	5.2679	1.44563e+06
Temer	2018	27 - DESPORTO E LAZER	846 - OUTROS ENCARGOS ESPECIAIS	09HB - CONTRIBUICAO DA UNIAO, DE SUAS AUTARQUIAS E FUNDACOES PARA O	1.67186e+06	1.31681	2.20152e+06	5.2679	417913
Bolsonaro	2019	27 - DESPORTO E LAZER	122 - ADMINISTRAÇÃO GERAL	20TP - ATIVOS CIVIS DA UNIAO	7.91936e+06	1.26927	1.00518e+07	5.2679	1.90813e+06
Bolsonaro	2019	27 - DESPORTO E LAZER	122 - ADMINISTRAÇÃO GERAL	216H - AJUDA DE CUSTO PARA MORADIA OU AUXILIO-MORADIA A AGENTES PUB	242477	1.26927	307770	5.2679	58423.6
Bolsonaro	2019	27 - DESPORTO E LAZER	301 - ATENÇÃO BÁSICA	2004 - ASSISTENCIA MEDICA E ODONTOLOGICA AOS SERVIDORES CIVIS, EMPR	9986.01	1.26927	12675	5.2679	2406.08
Bolsonaro	2019	27 - DESPORTO E LAZER	331 - PROTEÇÃO E BENEFÍCIOS AO TRABALHADOR	212B - BENEFICIOS OBRIGATORIOS AOS SERVIDORES CIVIS, EMPREGADOS, MI	178189	1.26927	226170	5.2679	42933.6
Bolsonaro	2019	27 - DESPORTO E LAZER	811 - DESPORTO DE RENDIMENTO	09HW - CONCESSAO DE BOLSA A ATLETAS	72311608	1.26927	9.17831e+07	5.2679	1.74231e+07
Bolsonaro	2019	27 - DESPORTO E LAZER	811 - DESPORTO DE RENDIMENTO	14TP - IMPLANTACAO DE INFRAESTRUTURA ESPORTIVA DE ALTO RENDIMENTO	50000	1.26927	63463.6	5.2679	12047.2
Bolsonaro	2019	27 - DESPORTO E LAZER	811 - DESPORTO DE RENDIMENTO	20JO - PROMOCAO E APOIO AO DESENVOLVIMENTO DO FUTEBOL MASCULINO E F	366541	1.26927	465241	5.2679	88316.1
Bolsonaro	2019	27 - DESPORTO E LAZER	811 - DESPORTO DE RENDIMENTO	20YA - PREPARACAO DE ATLETAS E CAPACITACAO DE RECURSOS HUMANOS PARA	3.66241e+06	1.26927	4.6486e+06	5.2679	882439
Bolsonaro	2019	27 - DESPORTO E LAZER	811 - DESPORTO DE RENDIMENTO	211Z - DESENVOLVIMENTO E EXECUCAO DA POLITICA NACIONAL ANTIDOPAGEM	5.61239e+06	1.26927	7.12365e+06	5.2679	1.35228e+06
Bolsonaro	2019	27 - DESPORTO E LAZER	811 - DESPORTO DE RENDIMENTO	216U - PREPARACAO DE SELECOES PRINCIPAIS PARA REPRESENTACAO DO BRAS	25482.1	1.26927	32343.7	5.2679	6139.77
Bolsonaro	2019	27 - DESPORTO E LAZER	811 - DESPORTO DE RENDIMENTO	218F - GESTAO E MANUTENCAO DO LEGADO OLIMPICO E PARAOLIMPICO	3.99379e+07	1.26927	5.06921e+07	5.2679	9.62283e+06
Bolsonaro	2019	05 - DEFESA NACIONAL	811 - DESPORTO DE RENDIMENTO	15P8 - APOIO A PARTICIPACAO NOS 7. JOGOS MUNDIAIS MILITARES	9.26691e+06	1.26927	1.17622e+07	5.2679	2.23281e+06
Bolsonaro	2019	27 - DESPORTO E LAZER	812 - DESPORTO COMUNITÁRIO	14TR - IMPLANTACAO DOS CENTROS DE INICIACAO AO ESPORTE - CIE	1.06149e+07	1.26927	1.34733e+07	5.2679	2.55762e+06
Bolsonaro	2019	27 - DESPORTO E LAZER	812 - DESPORTO COMUNITÁRIO	20JP - DESENVOLVIMENTO DE ATIVIDADES E APOIO A PROJETOS E EVENTOS D	1.93697e+07	1.26927	2.45854e+07	5.2679	4.66703e+06
Bolsonaro	2019	27 - DESPORTO E LAZER	812 - DESPORTO COMUNITÁRIO	5450 - IMPLANTACAO E MODERNIZACAO DE INFRAESTRUTURA PARA ESPORTE ED	399941	1.26927	507634	5.2679	96363.7
Bolsonaro	2020	27 - DESPORTO E LAZER	811 - DESPORTO DE RENDIMENTO	09HW - CONCESSAO DE BOLSA A ATLETAS	44157423	1.21687	5.3734e+07	5.2679	1.02003e+07
Bolsonaro	2020	27 - DESPORTO E LAZER	811 - DESPORTO DE RENDIMENTO	14TP - IMPLANTACAO DE INFRAESTRUTURA ESPORTIVA DE ALTO RENDIMENTO	1.16809e+06	1.21687	1.42142e+06	5.2679	269826
Bolsonaro	2020	27 - DESPORTO E LAZER	811 - DESPORTO DE RENDIMENTO	20JO - PROMOCAO E APOIO AO DESENVOLVIMENTO DO FUTEBOL MASCULINO E F	2.02291e+06	1.21687	2.46163e+06	5.2679	467288
Bolsonaro	2020	27 - DESPORTO E LAZER	811 - DESPORTO DE RENDIMENTO	20YA - PREPARACAO DE ATLETAS E CAPACITACAO DE RECURSOS HUMANOS PARA	2.67585e+06	1.21687	3.25618e+06	5.2679	618117
Bolsonaro	2020	27 - DESPORTO E LAZER	811 - DESPORTO DE RENDIMENTO	211Z - DESENVOLVIMENTO E EXECUCAO DA POLITICA NACIONAL ANTIDOPAGEM	4.20313e+06	1.21687	5.11467e+06	5.2679	970913
Bolsonaro	2020	27 - DESPORTO E LAZER	811 - DESPORTO DE RENDIMENTO	216T - GESTAO, MANUTENCAO E APERFEICOAMENTO DA REDE NACIONAL DE TRE	1.13612e+06	1.21687	1.38251e+06	5.2679	262441
Bolsonaro	2020	27 - DESPORTO E LAZER	811 - DESPORTO DE RENDIMENTO	216U - PREPARACAO DE SELECOES PRINCIPAIS PARA REPRESENTACAO DO BRAS	267168	1.21687	325109	5.2679	61715.2
Bolsonaro	2020	27 - DESPORTO E LAZER	811 - DESPORTO DE RENDIMENTO	218F - GESTAO E MANUTENCAO DO LEGADO OLIMPICO E PARAOLIMPICO	1.37075e+07	1.21687	1.66804e+07	5.2679	3.16641e+06
Bolsonaro	2020	05 - DEFESA NACIONAL	811 - DESPORTO DE RENDIMENTO	21BJ - DESENVOLVIMENTO DO DESPORTO NACIONAL E MILITAR	1.99607e+06	1.21687	2.42896e+06	5.2679	461087
Bolsonaro	2020	27 - DESPORTO E LAZER	812 - DESPORTO COMUNITÁRIO	14TR - IMPLANTACAO DOS CENTROS DE INICIACAO AO ESPORTE - CIE	9.19772e+06	1.21687	1.11925e+07	5.2679	2.12465e+06
Bolsonaro	2020	27 - DESPORTO E LAZER	812 - DESPORTO COMUNITÁRIO	20JP - DESENVOLVIMENTO DE ATIVIDADES E APOIO A PROJETOS E EVENTOS D	2.1386e+07	1.21687	2.6024e+07	5.2679	4.94011e+06
Bolsonaro	2020	27 - DESPORTO E LAZER	812 - DESPORTO COMUNITÁRIO	5450 - IMPLANTACAO E MODERNIZACAO DE INFRAESTRUTURA PARA ESPORTE ED	1.86744e+06	1.21687	2.27244e+06	5.2679	431375
Bolsonaro	2020	05 - DEFESA NACIONAL	812 - DESPORTO COMUNITÁRIO	20IG - APOIO DAS FORCAS ARMADAS A INCLUSAO SOCIAL E A VALORIZACAO D	1.87326e+06	1.21687	2.27952e+06	5.2679	432718
Bolsonaro	2021	27 - DESPORTO E LAZER	811 - DESPORTO DE RENDIMENTO	09HW - CONCESSAO DE BOLSA A ATLETAS	76354882	1.16428	8.88984e+07	5.2679	1.68755e+07
Bolsonaro	2021	27 - DESPORTO E LAZER	811 - DESPORTO DE RENDIMENTO	14TP - IMPLANTACAO DE INFRAESTRUTURA ESPORTIVA DE ALTO RENDIMENTO	7.07885e+06	1.16428	8.24176e+06	5.2679	1.56452e+06
Bolsonaro	2021	27 - DESPORTO E LAZER	811 - DESPORTO DE RENDIMENTO	20JO - PROMOCAO E APOIO AO DESENVOLVIMENTO DO FUTEBOL MASCULINO E F	2.13447e+06	1.16428	2.48511e+06	5.2679	471747
Bolsonaro	2021	27 - DESPORTO E LAZER	811 - DESPORTO DE RENDIMENTO	20YA - PREPARACAO DE ATLETAS E CAPACITACAO DE RECURSOS HUMANOS PARA	1.47437e+06	1.16428	1.71658e+06	5.2679	325857
Bolsonaro	2021	27 - DESPORTO E LAZER	811 - DESPORTO DE RENDIMENTO	211Z - DESENVOLVIMENTO E EXECUCAO DA POLITICA NACIONAL ANTIDOPAGEM	6.45089e+06	1.16428	7.51063e+06	5.2679	1.42574e+06
Bolsonaro	2021	27 - DESPORTO E LAZER	811 - DESPORTO DE RENDIMENTO	216T - GESTAO, MANUTENCAO E APERFEICOAMENTO DA REDE NACIONAL DE TRE	3.82841e+06	1.16428	4.45734e+06	5.2679	846132
Bolsonaro	2021	27 - DESPORTO E LAZER	811 - DESPORTO DE RENDIMENTO	218F - GESTAO E MANUTENCAO DO LEGADO OLIMPICO E PARAOLIMPICO	2.2278e+07	1.16428	2.59378e+07	5.2679	4.92375e+06
Bolsonaro	2021	05 - DEFESA NACIONAL	811 - DESPORTO DE RENDIMENTO	21BJ - DESENVOLVIMENTO DO DESPORTO NACIONAL E MILITAR	2.68854e+06	1.16428	3.13021e+06	5.2679	594204
Bolsonaro	2021	27 - DESPORTO E LAZER	812 - DESPORTO COMUNITÁRIO	20JP - DESENVOLVIMENTO DE ATIVIDADES E APOIO A PROJETOS E EVENTOS D	9.16703e+07	1.16428	1.0673e+08	5.2679	2.02604e+07
Bolsonaro	2021	27 - DESPORTO E LAZER	812 - DESPORTO COMUNITÁRIO	21CK - PROMOCAO E DESENVOLVIMENTO DO PARADESPORTO NACIONAL	1289986	1.16428	1.5019e+06	5.2679	285105
Bolsonaro	2021	27 - DESPORTO E LAZER	812 - DESPORTO COMUNITÁRIO	5450 - IMPLANTACAO E MODERNIZACAO DE INFRAESTRUTURA PARA ESPORTE ED	1404140	1.16428	1.63481e+06	5.2679	310334
Bolsonaro	2021	05 - DEFESA NACIONAL	812 - DESPORTO COMUNITÁRIO	20IG - APOIO DAS FORCAS ARMADAS A INCLUSAO SOCIAL E A VALORIZACAO D	1.84924e+06	1.16428	2.15303e+06	5.2679	408707
Bolsonaro	2022	27 - DESPORTO E LAZER	811 - DESPORTO DE RENDIMENTO	00SM - APOIO A IMPLANTACAO DE INFRAESTRUTURA ESPORTIVA DE ALTO REND	10598532	1.05785	1.12116e+07	5.2679	2.12829e+06
Bolsonaro	2022	27 - DESPORTO E LAZER	811 - DESPORTO DE RENDIMENTO	09HW - CONCESSAO DE BOLSA A ATLETAS	7.11468e+07	1.05785	7.52625e+07	5.2679	1.4287e+07
Bolsonaro	2022	27 - DESPORTO E LAZER	811 - DESPORTO DE RENDIMENTO	20JO - PROMOCAO E APOIO AO DESENVOLVIMENTO DO FUTEBOL MASCULINO E F	2.77628e+06	1.05785	2.93688e+06	5.2679	557506
Bolsonaro	2022	27 - DESPORTO E LAZER	811 - DESPORTO DE RENDIMENTO	20YA - PREPARACAO DE ATLETAS E CAPACITACAO DE RECURSOS HUMANOS PARA	1.65932e+07	1.05785	1.75531e+07	5.2679	3.33209e+06
Bolsonaro	2022	27 - DESPORTO E LAZER	811 - DESPORTO DE RENDIMENTO	211Z - DESENVOLVIMENTO E EXECUCAO DA POLITICA NACIONAL ANTIDOPAGEM	5.96829e+06	1.05785	6.31354e+06	5.2679	1.19849e+06
Bolsonaro	2022	27 - DESPORTO E LAZER	811 - DESPORTO DE RENDIMENTO	216T - GESTAO, MANUTENCAO E APERFEICOAMENTO DA REDE NACIONAL DE TRE	3.46625e+06	1.05785	3.66677e+06	5.2679	696059
Bolsonaro	2022	27 - DESPORTO E LAZER	811 - DESPORTO DE RENDIMENTO	218F - GESTAO E MANUTENCAO DO LEGADO OLIMPICO E PARAOLIMPICO	3.68152e+07	1.05785	3.89449e+07	5.2679	7.39287e+06
Bolsonaro	2022	05 - DEFESA NACIONAL	811 - DESPORTO DE RENDIMENTO	21BJ - DESENVOLVIMENTO DO DESPORTO NACIONAL E MILITAR	3.3558e+06	1.05785	3.54992e+06	5.2679	673878
Bolsonaro	2022	27 - DESPORTO E LAZER	812 - DESPORTO COMUNITÁRIO	00SL - APOIO A IMPLANTACAO E MODERNIZACAO DE INFRAESTRUTURA PARA ES	4.20312e+06	1.05785	4.44626e+06	5.2679	844029
Bolsonaro	2022	27 - DESPORTO E LAZER	812 - DESPORTO COMUNITÁRIO	20JP - DESENVOLVIMENTO DE ATIVIDADES E APOIO A PROJETOS E EVENTOS D	1.37156e+08	1.05785	1.4509e+08	5.2679	2.75424e+07
Bolsonaro	2022	27 - DESPORTO E LAZER	812 - DESPORTO COMUNITÁRIO	21CK - PROMOCAO E DESENVOLVIMENTO DO PARADESPORTO NACIONAL	4.35824e+06	1.05785	4.61036e+06	5.2679	875179
Bolsonaro	2022	05 - DEFESA NACIONAL	812 - DESPORTO COMUNITÁRIO	APOIO AO PROGRAMA FORCAS NO ESPORTE (PROFESP) E PROJETO JOAO	2.81863e+06	1.05785	2.98168e+06	5.2679	566009

## Sheet: Raw_data_categorized
President	Year	Função (Cod/Desc)	Subfunção (Cod/Desc)	n	R$ sem correção	IPCA	R$ corrigido	$ corrigido
Lula 1	2003	27 - DESPORTO E LAZER (n = 200)	121 - PLANEJAMENTO E ORÇAMENTO	1	253351	3.17396	804125	152646
			128 - FORMAÇÃO DE RECURSOS HUMANOS	3	277436	3.17396	880568	167157
			421 - CUSTÓDIA E REINTEGRAÇÃO SOCIAL	2	9.66229e+06	3.17396	3.06677e+07	5.82161e+06
			572 - DESENVOLVIMENTO TECNOLÓGICO E ENGENHARIA	1	64240.4	3.17396	203896	38705.4
			573 - DIFUSÃO DO CONHECIMENTO CIENTÍFICO E TECNOLÓGICO	1	274155	3.17396	870156	165181
			811 - DESPORTO DE RENDIMENTO	7	6.31778e+06	3.17396	2.00524e+07	3.80652e+06
			812 - DESPORTO COMUNITÁRIO	185	8.70083e+07	3.17396	2.7616e+08	5.24233e+07
Lula 1	2004	27 - DESPORTO E LAZER (n = 40)	121 - PLANEJAMENTO E ORÇAMENTO	1	766796	2.90389	2.2267e+06	422691
			122 - ADMINISTRAÇÃO GERAL	2	2.31054e+07	2.90389	6.70955e+07	1.27367e+07
			128 - FORMAÇÃO DE RECURSOS HUMANOS	3	436251	2.90389	1.26683e+06	240480
			131 - COMUNICAÇÃO SOCIAL	1	948067	2.90389	2.75309e+06	522616
			301 - ATENÇÃO BÁSICA	1	149940	2.90389	435410	82653.4
			306 - ALIMENTAÇÃO E NUTRIÇÃO	1	316959	2.90389	920416	174722
			331 - PROTEÇÃO E BENEFÍCIOS AO TRABALHADOR	1	160071	2.90389	464830	88238.2
			365 - EDUCAÇÃO INFANTIL	1	34394.8	2.90389	99878.9	18959.9
			811 - DESPORTO DE RENDIMENTO	13	4.23501e+07	2.90389	1.2298e+08	2.33452e+07
			812 - DESPORTO COMUNITÁRIO	16	7.97767e+07	2.90389	2.31663e+08	4.39764e+07
Lula 1	2005	12 - EDUCAÇÃO (n = 1)	813 - LAZER	1	5000000	2.69877	1.34939e+07	2.56152e+06
		27 - DESPORTO E LAZER (n = 44)	121 - PLANEJAMENTO E ORÇAMENTO	1	549000	2.69877	1.48163e+06	281255
			122 - ADMINISTRAÇÃO GERAL	2	2.34132e+07	2.69877	6.3187e+07	1.19947e+07
			126 - TECNOLOGIA DA INFORMAÇÃO	1	13000	2.69877	35084	6659.96
			128 - FORMAÇÃO DE RECURSOS HUMANOS	3	312810	2.69877	844204	160254
			131 - COMUNICAÇÃO SOCIAL	1	1.08781e+06	2.69877	2.93576e+06	557292
			301 - ATENÇÃO BÁSICA	1	253317	2.69877	683644	129775
			306 - ALIMENTAÇÃO E NUTRIÇÃO	1	342452	2.69877	924198	175440
			331 - PROTEÇÃO E BENEFÍCIOS AO TRABALHADOR	1	160251	2.69877	432482	82097.6
			365 - EDUCAÇÃO INFANTIL	1	33886.5	2.69877	91451.9	17360.2
			573 - DIFUSÃO DO CONHECIMENTO CIENTÍFICO E TECNOLÓGICO	1	77070	2.69877	207994	39483.3
			811 - DESPORTO DE RENDIMENTO	14	1.10006e+07	2.69877	2.96882e+07	5.63568e+06
			812 - DESPORTO COMUNITÁRIO	17	7.30948e+07	2.69877	1.97266e+08	3.74468e+07
Lula 1	2006	12 - EDUCAÇÃO (n = 1)	813 - LAZER	1	1.95597e+07	2.55348	4.99454e+07	9.48109e+06
		27 - DESPORTO E LAZER (n = 42)	121 - PLANEJAMENTO E ORÇAMENTO	1	2.39275e+06	2.55348	6.10984e+06	1.15983e+06
			122 - ADMINISTRAÇÃO GERAL	4	3.63596e+07	2.55348	9.28436e+07	1.76244e+07
			128 - FORMAÇÃO DE RECURSOS HUMANOS	3	1.51892e+06	2.55348	3.87853e+06	736257
			131 - COMUNICAÇÃO SOCIAL	1	2.95117e+06	2.55348	7.53577e+06	1.43051e+06
			301 - ATENÇÃO BÁSICA	1	262656	2.55348	670688	127316
			306 - ALIMENTAÇÃO E NUTRIÇÃO	1	341551	2.55348	872146	165559
			331 - PROTEÇÃO E BENEFÍCIOS AO TRABALHADOR	1	206724	2.55348	527867	100204
			365 - EDUCAÇÃO INFANTIL	1	30873.2	2.55348	78834.2	14965
			573 - DIFUSÃO DO CONHECIMENTO CIENTÍFICO E TECNOLÓGICO	2	263540	2.55348	672945	127744
			811 - DESPORTO DE RENDIMENTO	11	1.20715e+08	2.55348	3.08243e+08	5.85135e+07
			812 - DESPORTO COMUNITÁRIO	16	1.04489e+08	2.55348	2.6681e+08	5.06484e+07
Lula 2	2007	12 - EDUCAÇÃO (n = 1)	813 - LAZER	1	972110	2.37672	2.31043e+06	438587
		27 - DESPORTO E LAZER (n = 39)	121 - PLANEJAMENTO E ORÇAMENTO	1	530330	2.37672	1.26045e+06	239269
			122 - ADMINISTRAÇÃO GERAL	3	5.25411e+07	2.37672	1.24876e+08	2.3705e+07
			128 - FORMAÇÃO DE RECURSOS HUMANOS	3	2.53611e+06	2.37672	6.02763e+06	1.14422e+06
			131 - COMUNICAÇÃO SOCIAL	1	1.19997e+07	2.37672	2.85198e+07	5.41389e+06
			301 - ATENÇÃO BÁSICA	1	251584	2.37672	597945	113507
			306 - ALIMENTAÇÃO E NUTRIÇÃO	1	280547	2.37672	666783	126575
			331 - PROTEÇÃO E BENEFÍCIOS AO TRABALHADOR	1	153787	2.37672	365509	69384.1
			365 - EDUCAÇÃO INFANTIL	1	19438	2.37672	46198.7	8769.86
			573 - DIFUSÃO DO CONHECIMENTO CIENTÍFICO E TECNOLÓGICO	2	251222	2.37672	597085	113344
			811 - DESPORTO DE RENDIMENTO	11	7.91413e+08	2.37672	1.88097e+09	3.57062e+08
			812 - DESPORTO COMUNITÁRIO	13	5.51154e+08	2.37672	1.30994e+09	2.48665e+08
			813 - LAZER	1	3.66208e+06	2.37672	8.70375e+06	1.65222e+06
Lula 2	2008	12 - EDUCAÇÃO (n = 1)	813 - LAZER	1	2.499e+06	2.37006	5.92278e+06	1.12432e+06
		27 - DESPORTO E LAZER (n = 38)	121 - PLANEJAMENTO E ORÇAMENTO	1	1.06045e+06	2.37006	2.51334e+06	477105
			122 - ADMINISTRAÇÃO GERAL	3	4.51846e+07	2.37006	1.0709e+08	2.03289e+07
			128 - FORMAÇÃO DE RECURSOS HUMANOS	3	2.43048e+06	2.37006	5.7604e+06	1.09349e+06
			131 - COMUNICAÇÃO SOCIAL	1	2.0766e+06	2.37006	4.92167e+06	934275
			301 - ATENÇÃO BÁSICA	1	238370	2.37006	564953	107244
			306 - ALIMENTAÇÃO E NUTRIÇÃO	1	403002	2.37006	955139	181313
			331 - PROTEÇÃO E BENEFÍCIOS AO TRABALHADOR	1	173862	2.37006	412064	78221.6
			365 - EDUCAÇÃO INFANTIL	1	33238.2	2.37006	78776.7	14954.1
			811 - DESPORTO DE RENDIMENTO	9	4.25032e+07	2.37006	1.00735e+08	1.91225e+07
			812 - DESPORTO COMUNITÁRIO	16	1.0854e+08	2.37006	2.57247e+08	4.88329e+07
			813 - LAZER	1	1.36266e+06	2.37006	3.2296e+06	613072
Lula 2	2009	05 - DEFESA NACIONAL (n = 5)	811 - DESPORTO DE RENDIMENTO	5	8.23409e+07	2.23797	1.84276e+08	3.4981e+07
		12 - EDUCAÇÃO (n = 1)	813 - LAZER	1	2.09302e+06	2.23797	4.68412e+06	889183
		27 - DESPORTO E LAZER (n = 35)	121 - PLANEJAMENTO E ORÇAMENTO	1	3.84801e+06	2.23797	8.61172e+06	1.63475e+06
			122 - ADMINISTRAÇÃO GERAL	3	4.94844e+07	2.23797	1.10745e+08	2.10225e+07
			126 - TECNOLOGIA DA INFORMAÇÃO	1	4.18064e+06	2.23797	9.35614e+06	1.77607e+06
			128 - FORMAÇÃO DE RECURSOS HUMANOS	3	1.32926e+06	2.23797	2.97483e+06	564709
			131 - COMUNICAÇÃO SOCIAL	1	4.1103e+06	2.23797	9.19872e+06	1.74618e+06
			301 - ATENÇÃO BÁSICA	1	204570	2.23797	457822	86907.9
			306 - ALIMENTAÇÃO E NUTRIÇÃO	1	439031	2.23797	982538	186514
			331 - PROTEÇÃO E BENEFÍCIOS AO TRABALHADOR	1	159013	2.23797	355867	67553.9
			365 - EDUCAÇÃO INFANTIL	1	33606.8	2.23797	75211	14277.2
			573 - DIFUSÃO DO CONHECIMENTO CIENTÍFICO E TECNOLÓGICO	1	7990	2.23797	17881.4	3394.4
			811 - DESPORTO DE RENDIMENTO	5	1.35616e+07	2.23797	3.03503e+07	5.76138e+06
			812 - DESPORTO COMUNITÁRIO	15	7.56342e+07	2.23797	1.69267e+08	3.21318e+07
			813 - LAZER	1	659108	2.23797	1.47506e+06	280010
Lula 2	2010	05 - DEFESA NACIONAL (n = 5)	811 - DESPORTO DE RENDIMENTO	5	2.63321e+08	2.14546	5.64943e+08	1.07243e+08
		27 - DESPORTO E LAZER (n = 40)	121 - PLANEJAMENTO E ORÇAMENTO	1	1.21704e+07	2.14546	2.61111e+07	4.95664e+06
			122 - ADMINISTRAÇÃO GERAL	3	7.13965e+07	2.14546	1.53178e+08	2.90777e+07
			128 - FORMAÇÃO DE RECURSOS HUMANOS	3	2.86084e+06	2.14546	6.13782e+06	1.16514e+06
			131 - COMUNICAÇÃO SOCIAL	1	3.60511e+06	2.14546	7.73461e+06	1.46825e+06
			301 - ATENÇÃO BÁSICA	1	294166	2.14546	631120	119805
			306 - ALIMENTAÇÃO E NUTRIÇÃO	1	1.06837e+06	2.14546	2.29214e+06	435115
			331 - PROTEÇÃO E BENEFÍCIOS AO TRABALHADOR	1	219912	2.14546	471811	89563.4
			365 - EDUCAÇÃO INFANTIL	1	32415.7	2.14546	69546.4	13201.9
			573 - DIFUSÃO DO CONHECIMENTO CIENTÍFICO E TECNOLÓGICO	1	369440	2.14546	792618	150462
			811 - DESPORTO DE RENDIMENTO	10	6.61124e+07	2.14546	1.41841e+08	2.69256e+07
			812 - DESPORTO COMUNITÁRIO	15	8.85733e+07	2.14546	1.9003e+08	3.60732e+07
			813 - LAZER	1	576819	2.14546	1.23754e+06	234921
			846 - OUTROS ENCARGOS ESPECIAIS	1	10000000	2.14546	21454570	4.0727e+06
Dilma 1	2011	05 - DEFESA NACIONAL (n = 5)	811 - DESPORTO DE RENDIMENTO	5	2.94781e+08	2.02575	5.97154e+08	1.13357e+08
		12 - EDUCAÇÃO (n = 1)	812 - DESPORTO COMUNITÁRIO	1	117153107	2.02575	2.37323e+08	4.50508e+07
		27 - DESPORTO E LAZER (n = 35)	121 - PLANEJAMENTO E ORÇAMENTO	1	4.0527e+06	2.02575	8.20977e+06	1.55845e+06
			122 - ADMINISTRAÇÃO GERAL	3	6.9027e+07	2.02575	1.39832e+08	2.65441e+07
			128 - FORMAÇÃO DE RECURSOS HUMANOS	2	860460	2.02575	1.74308e+06	330887
			131 - COMUNICAÇÃO SOCIAL	1	2.22448e+07	2.02575	4.50625e+07	8.55416e+06
			301 - ATENÇÃO BÁSICA	1	424263	2.02575	859453	163149
			306 - ALIMENTAÇÃO E NUTRIÇÃO	1	1.04383e+06	2.02575	2.11455e+06	401403
			331 - PROTEÇÃO E BENEFÍCIOS AO TRABALHADOR	1	167700	2.02575	339718	64488.3
			365 - EDUCAÇÃO INFANTIL	1	32949.5	2.02575	66747.5	12670.6
			811 - DESPORTO DE RENDIMENTO	10	1.30688e+08	2.02575	2.64742e+08	5.02558e+07
			812 - DESPORTO COMUNITÁRIO	13	8.38828e+07	2.02575	1.69926e+08	3.22569e+07
			813 - LAZER	1	181864	2.02575	368412	69935.2
Dilma 1	2012	13 - CULTURA (n = 1)	813 - LAZER	1	6.05871e+07	1.90206	1.1524e+08	2.18759e+07
		27 - DESPORTO E LAZER (n = 25)	121 - PLANEJAMENTO E ORÇAMENTO	1	1.72297e+06	1.90206	3.27719e+06	622106
			122 - ADMINISTRAÇÃO GERAL	4	1.76457e+08	1.90206	3.35632e+08	6.37127e+07
			128 - FORMAÇÃO DE RECURSOS HUMANOS	3	1.33932e+06	1.90206	2.54746e+06	483582
			131 - COMUNICAÇÃO SOCIAL	1	2.63781e+07	1.90206	5.01728e+07	9.52425e+06
			301 - ATENÇÃO BÁSICA	2	479684	1.90206	912387	173198
			306 - ALIMENTAÇÃO E NUTRIÇÃO	1	996857	1.90206	1.89608e+06	359931
			331 - PROTEÇÃO E BENEFÍCIOS AO TRABALHADOR	1	129934	1.90206	247143	46914.8
			365 - EDUCAÇÃO INFANTIL	1	32110	1.90206	61075.2	11593.8
			811 - DESPORTO DE RENDIMENTO	7	1.40332e+08	1.90206	2.6692e+08	5.06692e+07
			812 - DESPORTO COMUNITÁRIO	4	29360949	1.90206	5.58463e+07	1.06012e+07
Dilma 1	2013	13 - CULTURA (n = 1)	813 - LAZER	1	6.05871e+07	1.79713	1.08883e+08	2.06692e+07
		27 - DESPORTO E LAZER (n = 20)	122 - ADMINISTRAÇÃO GERAL	3	7.05645e+07	1.79713	1.26814e+08	2.4073e+07
			131 - COMUNICAÇÃO SOCIAL	1	2.40191e+07	1.79713	4.31655e+07	8.19405e+06
			301 - ATENÇÃO BÁSICA	1	383053	1.79713	688397	130678
			306 - ALIMENTAÇÃO E NUTRIÇÃO	1	1.25183e+06	1.79713	2.2497e+06	427058
			331 - PROTEÇÃO E BENEFÍCIOS AO TRABALHADOR	1	132930	1.79713	238893	45348.8
			365 - EDUCAÇÃO INFANTIL	1	31819.4	1.79713	57183.7	10855.1
			811 - DESPORTO DE RENDIMENTO	8	2.48462e+08	1.79713	4.46519e+08	8.47623e+07
			812 - DESPORTO COMUNITÁRIO	4	5.52049e+07	1.79713	9.92106e+07	1.8833e+07
Dilma 1	2014	27 - DESPORTO E LAZER (n = 20)	122 - ADMINISTRAÇÃO GERAL	3	8.64712e+07	1.69684	1.46727e+08	2.78531e+07
			131 - COMUNICAÇÃO SOCIAL	1	3.13039e+07	1.69684	5.31176e+07	1.00833e+07
			301 - ATENÇÃO BÁSICA	1	110911	1.69684	188198	35725.4
			331 - PROTEÇÃO E BENEFÍCIOS AO TRABALHADOR	4	1.42182e+06	1.69684	2.41259e+06	457979
			811 - DESPORTO DE RENDIMENTO	7	6.49917e+08	1.69684	1.1028e+09	2.09344e+08
			812 - DESPORTO COMUNITÁRIO	4	8.5209e+07	1.69684	1.44586e+08	2.74466e+07
Dilma 2	2015	27 - DESPORTO E LAZER (n = 20)	122 - ADMINISTRAÇÃO GERAL	3	1.02107e+08	1.59466	1.62825e+08	3.09089e+07
			131 - COMUNICAÇÃO SOCIAL	1	1.67787e+07	1.59466	2.67563e+07	5.07912e+06
			301 - ATENÇÃO BÁSICA	1	265856	1.59466	423949	80477.9
			331 - PROTEÇÃO E BENEFÍCIOS AO TRABALHADOR	4	1.53353e+06	1.59466	2.44546e+06	464219
			811 - DESPORTO DE RENDIMENTO	7	4.5317e+08	1.59466	7.22651e+08	1.3718e+08
			812 - DESPORTO COMUNITÁRIO	4	9.51636e+07	1.59466	1.51753e+08	2.88072e+07
Dilma 2	2016	27 - DESPORTO E LAZER (n = 20)	122 - ADMINISTRAÇÃO GERAL	4	1.0415e+08	1.44087	1.50066e+08	2.84869e+07
			131 - COMUNICAÇÃO SOCIAL	1	1.265e+07	1.44087	1.8227e+07	3.46002e+06
			301 - ATENÇÃO BÁSICA	1	765466	1.44087	1.10293e+06	209369
			331 - PROTEÇÃO E BENEFÍCIOS AO TRABALHADOR	3	1.8676e+06	1.44087	2.69097e+06	510823
			811 - DESPORTO DE RENDIMENTO	7	2.87833e+08	1.44087	4.14729e+08	7.87277e+07
			812 - DESPORTO COMUNITÁRIO	4	7.52482e+07	1.44087	1.08423e+08	2.05817e+07
Temer	2017	27 - DESPORTO E LAZER (n = 21)	122 - ADMINISTRAÇÃO GERAL	4	1.11761e+08	1.35562	1.51506e+08	2.87603e+07
			131 - COMUNICAÇÃO SOCIAL	1	6722447	1.35562	9.11311e+06	1.72993e+06
			301 - ATENÇÃO BÁSICA	1	459341	1.35562	622694	118205
			331 - PROTEÇÃO E BENEFÍCIOS AO TRABALHADOR	4	1.67379e+06	1.35562	2.26903e+06	430728
			811 - DESPORTO DE RENDIMENTO	7	5.73234e+07	1.35562	7.7709e+07	1.47514e+07
			812 - DESPORTO COMUNITÁRIO	3	1.36228e+08	1.35562	1.84674e+08	3.50564e+07
			846 - OUTROS ENCARGOS ESPECIAIS	1	1.68999e+06	1.35562	2.291e+06	434897
Temer	2018	05 - DEFESA NACIONAL (n = 1)	811 - DESPORTO DE RENDIMENTO	1	6.46209e+06	1.31681	8.50937e+06	1.61532e+06
		27 - DESPORTO E LAZER (n = 19)	122 - ADMINISTRAÇÃO GERAL	3	1.16642e+08	1.31681	1.53596e+08	2.9157e+07
			131 - COMUNICAÇÃO SOCIAL	1	5.6653e+06	1.31681	7.46014e+06	1.41615e+06
			301 - ATENÇÃO BÁSICA	1	692662	1.31681	912107	173144
			331 - PROTEÇÃO E BENEFÍCIOS AO TRABALHADOR	1	1.98771e+06	1.31681	2.61744e+06	496866
			811 - DESPORTO DE RENDIMENTO	8	8.35242e+07	1.31681	1.09986e+08	2.08785e+07
			812 - DESPORTO COMUNITÁRIO	4	8.441e+07	1.31681	1.11152e+08	2.10999e+07
			846 - OUTROS ENCARGOS ESPECIAIS	1	1.67186e+06	1.31681	2.20152e+06	417913
Bolsonaro	2019	05 - DEFESA NACIONAL (n = 1)	811 - DESPORTO DE RENDIMENTO	1	9.26691e+06	1.26927	1.17622e+07	2.23281e+06
		27 - DESPORTO E LAZER (n = 14)	122 - ADMINISTRAÇÃO GERAL	2	8.16184e+06	1.26927	1.03596e+07	1.96655e+06
			301 - ATENÇÃO BÁSICA	1	9986.01	1.26927	12675	2406.08
			331 - PROTEÇÃO E BENEFÍCIOS AO TRABALHADOR	1	178189	1.26927	226170	42933.6
			811 - DESPORTO DE RENDIMENTO	7	1.21966e+08	1.26927	1.54809e+08	2.93871e+07
			812 - DESPORTO COMUNITÁRIO	3	3.03846e+07	1.26927	3.85663e+07	7.32101e+06
Bolsonaro	2020	05 - DEFESA NACIONAL (n = 2)	811 - DESPORTO DE RENDIMENTO	1	1.99607e+06	1.21687	2.42896e+06	461087
			812 - DESPORTO COMUNITÁRIO	1	1.87326e+06	1.21687	2.27952e+06	432718
		27 - DESPORTO E LAZER (n = 11)	811 - DESPORTO DE RENDIMENTO	8	6.93382e+07	1.21687	8.43759e+07	1.6017e+07
			812 - DESPORTO COMUNITÁRIO	3	3.24511e+07	1.21687	3.94889e+07	7.49614e+06
Bolsonaro	2021	05 - DEFESA NACIONAL (n = 2)	811 - DESPORTO DE RENDIMENTO	1	2.68854e+06	1.16428	3.13021e+06	594204
			812 - DESPORTO COMUNITÁRIO	1	1.84924e+06	1.16428	2.15303e+06	408707
		27 - DESPORTO E LAZER (n = 10)	811 - DESPORTO DE RENDIMENTO	7	1.196e+08	1.16428	1.39248e+08	2.64332e+07
			812 - DESPORTO COMUNITÁRIO	3	9.43644e+07	1.16428	1.09866e+08	2.08558e+07
Bolsonaro	2022	05 - DEFESA NACIONAL (n = 2)	811 - DESPORTO DE RENDIMENTO	1	3.3558e+06	1.05785	3.54992e+06	673878
			812 - DESPORTO COMUNITÁRIO	1	2.81863e+06	1.05785	2.98168e+06	566009
		27 - DESPORTO E LAZER (n = 10)	811 - DESPORTO DE RENDIMENTO	7	1.47365e+08	1.05785	1.55889e+08	2.95923e+07
			812 - DESPORTO COMUNITÁRIO	3	1.45718e+08	1.05785	1.54147e+08	2.92616e+07

## Sheet: Data_for_JASP
Presidential term	Year	R$ no corrected	IPCA	R$ corrected	Real-Dolar	$ no corrected	$ corrected	$ (mean of years)	GDP (R$)		%GDP	População	Cambio_EURO	Euro	Euro_sport_leisure_per_capita	Cambio_DOLAR	Dolar	Dolar_sport_leisure_per_capita
Lula 1	2003	1.03858e+08	3.17396	3.29639e+08	5.2679	1.97152e+07	6.25751e+07	8.58505e+07	1717951000000	3.26117e+11	0.00604543	176871437	3.4701	2.99293e+07	0.169215	3.0576	3.3967e+07	0.192044
Lula 1	2004	1.48045e+08	2.90389	4.29906e+08	5.2679	2.81032e+07	8.16086e+07		1957750000000	3.71638e+11	0.00756198	181581024	3.6361	4.07152e+07	0.224226	2.9272	5.05755e+07	0.278529
Lula 1	2005	1.15338e+08	2.69877	3.11272e+08	5.2679	2.18946e+07	5.90884e+07		2170584000000	4.1204e+11	0.0053137	184184264	3.036	3.79902e+07	0.206262	2.44098	4.72509e+07	0.256542
Lula 1	2006	2.89091e+08	2.55348	7.38189e+08	5.2679	5.48779e+07	1.4013e+08		2409450000000	4.57383e+11	0.0119982	186770562	2.7333	1.05766e+08	0.56629	2.17465	1.32937e+08	0.711765
Lula 2	2007	1.41577e+09	2.37672	3.36488e+09	5.2679	2.68753e+08	6.38752e+08	2.61208e+08	2720263000000	5.16385e+11	0.0520452	183989711	2.6633	5.31583e+08	2.8892	1.94696	7.27168e+08	3.95222
Lula 2	2008	2.06506e+08	2.37006	4.89431e+08	5.2679	3.92008e+07	9.29082e+07		3109803000000	5.90331e+11	0.00664047	189612814	2.6737	7.72359e+07	0.407335	1.83495	1.1254e+08	0.593526
Lula 2	2009	2.38086e+08	2.23797	5.32828e+08	5.2679	4.51955e+07	1.01146e+08		3333039000000	6.32707e+11	0.0071432	191480630	2.7674	8.60322e+07	0.4493	1.99569	1.193e+08	0.623038
Lula 2	2010	5.206e+08	2.14546	1.11693e+09	5.2679	9.8825e+07	2.12025e+08		3885847000000	7.37646e+11	0.0133973	190747855	2.3354	2.22917e+08	1.16865	1.7606	2.95695e+08	1.55019
Dilma 1	2011	7.24541e+08	2.02575	1.46774e+09	5.2679	1.37539e+08	2.7862e+08	2.17267e+08	4376382000000	8.30764e+11	0.0165557	192379287	2.3266	3.11416e+08	1.61876	1.6736	4.32924e+08	2.25036
Dilma 1	2012	4.37816e+08	1.90206	8.32753e+08	5.2679	8.31102e+07	1.58081e+08		4814760000000	9.13981e+11	0.00909321	193946886	2.5119	1.74297e+08	0.898683	1.9549	2.23958e+08	1.15474
Dilma 1	2013	4.60637e+08	1.79713	8.27826e+08	5.2679	8.74422e+07	1.57145e+08		5331619000000	1.0121e+12	0.00863972	201032714	2.8703	1.60484e+08	0.798298	2.1593	2.13327e+08	1.06116
Dilma 1	2014	8.54434e+08	1.69684	1.44983e+09	5.2679	1.62196e+08	2.75221e+08		5778953000000	1.09701e+12	0.0147853	202768562	3.1201	2.73848e+08	1.35055	2.3533	3.63079e+08	1.79061
Dilma 2	2015	6.69018e+08	1.59466	1.06686e+09	5.2679	1.26999e+08	2.0252e+08	1.67248e+08	5995787000000	1.13817e+12	0.0111581	204450649	3.6967	1.80977e+08	0.885188	3.3345	2.00635e+08	0.981339
Dilma 2	2016	4.82514e+08	1.44087	6.95239e+08	5.2679	9.15952e+07	1.31976e+08		6269328000000	1.1901e+12	0.00769643	206081432	3.8587	1.25046e+08	0.606779	3.4867	1.38387e+08	0.671517
Temer	2017	3.15858e+08	1.35562	4.28185e+08	5.2679	5.9959e+07	8.12819e+07	7.82683e+07	6585480000000	1.25011e+12	0.00479628	207660929	3.6098	8.75002e+07	0.421361	3.1925	9.89376e+07	0.476438
Temer	2018	3.01056e+08	1.31681	3.96435e+08	5.2679	5.71492e+07	7.52548e+07		7004141000000	1.32959e+12	0.00429826	208494900	4.3062	6.99122e+07	0.335319	3.6535	8.24021e+07	0.395224
Bolsonaro	2019	1.69968e+08	1.26927	2.15736e+08	5.2679	3.22648e+07	4.09529e+07	4.34364e+07	7389131000000	1.40267e+12	0.00230024	210147125	4.4168	3.84821e+07	0.18312	3.9457	4.30767e+07	0.204984
Bolsonaro	2020	1.05659e+08	1.21687	1.28573e+08	5.2679	2.00571e+07	2.44069e+07		7609597000000	1.44452e+12	0.00138849	211755692	5.8954	1.79222e+07	0.0846363	5.156	2.04924e+07	0.0967737
Bolsonaro	2021	2.18502e+08	1.16428	2.54397e+08	5.2679	4.1478e+07	4.8292e+07		8898727000000	1.68924e+12	0.00245543	213317639	6.3825	3.42346e+07	0.160486	5.3895	4.05422e+07	0.190055
Bolsonaro	2022	2.99257e+08	1.05785	3.16568e+08	5.2679	5.68076e+07	6.00938e+07		9915317000000	1.88221e+12	0.00301812	203080756	5.4406	5.50043e+07	0.27085	5.1638	5.79528e+07	0.285368
